# Supplementary material for: Type 1 and Type 2 Epstein-Barr viruses induce proliferation, and inhibit differentiation, in infected telomerase-immortalized normal oral keratinocytes
Source: PLoS Pathog. 2022 Oct 3;18(10):e1010868. doi: 10.1371/journal.ppat.1010868 (PMC9529132; doi:10.1371/journal.ppat.1010868)
Supplement: S1 Table — Uninfected and EBV infected NOKs cell samples are labelled to indicate whether they were derived from the “NOKs-1” line or the “NOKs-2” line. (XLSX) [file ppat.1010868.s010.xlsx]

## Sheet: virus_wt.vs.uninfected_alldata 
	NOKs-1	NOKs-1	NOKs-1 Akata	NOKs-1 Akata	NOKs-1 Akata	NOKs-2	NOKs-1 AG876	NOKs-1 AG876	NOKs-1 AG876	AveExpr	logFC	P.Value	adj.P.Val	Symbol	Description	Gene.Biotype	EntrezGene.ID
ENSG00000225611	0	0	0.247752	0.318075	0.236859	0	0.842627	0.929837	1.43238	-2.0753	5.28162	0.00143396	0.0130337	LINC02158	long intergenic non-protein coding RNA 2158	antisense	729083
ENSG00000109511	0.069228	0.0761528	2.11842	1.96107	2.00796	0	0.747954	1.49969	0.323709	0.0719429	5.13711	0.00298648	0.0206401	ANXA10	annexin A10	protein_coding	11199
ENSG00000177706	1.28991	0.387526	24.2969	29.4509	28.6061	0.421191	9.25645	9.57873	2.0395	4.39456	4.40283	0.00418647	0.0253387	FAM20C	FAM20C, golgi associated secretory pathway kinase	protein_coding	56975
ENSG00000131459	0.0682316	0	1.10737	1.17208	1.32789	0.0413048	0.0872413	0.140718	0.058434	-0.314976	4.20738	0.103511	0.226232	GFPT2	glutamine-fructose-6-phosphate transaminase 2	protein_coding	9945
ENSG00000133574	0.0343204	0	0.0644877	0.201067	0.121103	0	0.558585	0.38033	0.11463	-1.87557	4.14727	0.0109212	0.0475236	GIMAP4	GTPase, IMAP family member 4	protein_coding	55303
ENSG00000172716	0.00838791	0.00384456	0.189129	0.238477	0.195344	0.0165026	0.0914961	0.121438	0.102724	-1.28982	3.87075	0.000151369	0.00349744	SLFN11	schlafen family member 11	protein_coding	91607
ENSG00000138795	0.0280786	0.0300293	0.407001	0.464467	0.470621	0	0.0486165	0.0451684	0.0625214	-1.90989	3.61551	0.0398239	0.115667	LEF1	lymphoid enhancer binding factor 1	protein_coding	51176
ENSG00000151388	0.0205263	0.0188162	0.111574	0.0954953	0.0841986	0.002524	0.549094	0.390729	0.0171394	-0.868989	3.40171	0.0414439	0.118914	ADAMTS12	ADAM metallopeptidase with thrombospondin type 1 motif 12	protein_coding	81792
ENSG00000121068	0.0332901	0	0.13739	0.116158	0.10572	0	0.021615	0.0133879	0.0231643	-2.65901	3.37177	0.0248566	0.0833468	TBX2	T-box 2	protein_coding	6909
ENSG00000150893	0	0.00283525	0.0373601	0.0159882	0.0212817	0.00304255	0.011246	0.0281939	0.00688688	-3.07976	3.09472	0.0021227	0.0166992	FREM2	FRAS1 related extracellular matrix protein 2	protein_coding	341640
ENSG00000111052	0.0147686	0	0.0297323	0.022903	0.0312675	0	0.0268496	0.0197979	0.0411059	-3.00569	3.02325	0.000716126	0.00875719	LIN7A	lin-7 homolog A, crumbs cell polarity complex component	protein_coding	8825
ENSG00000143494	0.0220896	0.00253116	0.193448	0.17699	0.166608	0.00543245	0.0401592	0.0355342	0.00614824	-1.62889	3.01613	0.0486364	0.133635	VASH2	vasohibin 2	protein_coding	79805
ENSG00000154545	0.0208677	0	0.0840219	0.0431484	0.0497028	0	0.0433576	0.0167843	0.0174245	-3.23838	2.9739	0.0145854	0.0574845	MAGED4	MAGE family member D4	protein_coding	728239
ENSG00000105255	0.354832	0.221776	2.57815	2.68464	2.52688	0.103129	0.812646	0.994571	1.09535	1.29862	2.9735	0.00140504	0.0128676	FSD1	fibronectin type III and SPRY domain containing 1	protein_coding	79187
ENSG00000135097	0.00811917	0.0223283	0.169993	0.0755464	0.0859478	0	0.0590431	0.0261216	0.12655	-2.8587	2.946	0.0136584	0.0550625	MSI1	musashi RNA binding protein 1	protein_coding	4440
ENSG00000157654	0	0.00560725	0.0344804	0.0790491	0.0582764	0	0.00953188	0	0.0102151	-3.57072	2.89537	0.0672904	0.1674	PALM2-AKAP2	PALM2-AKAP2 readthrough	protein_coding	445815
ENSG00000264311	0.816826	0.213936	0.986662	0.84448	0.617625	0	2.12143	1.75197	2.66323	-1.39358	2.88159	0.0093525	0.0427244	CCDC58P1	coiled-coil domain containing 58 pseudogene 1	processed_pseudogene	NA
ENSG00000189057	1.70805	0.565577	2.96012	3.49818	5.57557	0.0894421	1.55854	1.23975	6.68822	3.02964	2.74483	0.00731919	0.0359972	FAM111B	family with sequence similarity 111 member B	protein_coding	374393
ENSG00000071246	0.18521	0.176854	0.904198	0.909531	1.03748	0.0341613	0.328698	0.765531	0.571345	1.36752	2.73406	0.000360195	0.00592393	VASH1	vasohibin 1	protein_coding	22846
ENSG00000183979	0.0464382	0	0.102838	0.0960207	0.0860273	0.0114205	0.0844254	0.149405	0.116327	-2.86844	2.72798	0.00052806	0.00730184	NPB	neuropeptide B	protein_coding	256933
ENSG00000064655	0.0138686	0	0.0725926	0.0716904	0.0734048	0	0.0216114	0.014873	0.00772014	-3.75116	2.71339	0.0143632	0.0568956	EYA2	EYA transcriptional coactivator and phosphatase 2	protein_coding	2139
ENSG00000273590	0.063823	0.0585059	0.116808	0.16196	0.909011	0.0342456	1.9228	0.180447	0.303603	0.300624	2.68281	0.123416	0.256121	SMIM11B	small integral membrane protein 11B	protein_coding	102723553
ENSG00000170558	1.30256	0.613284	3.57941	3.57886	3.92198	0.324076	7.23455	6.83231	1.80567	3.59408	2.67162	0.00194295	0.0157753	CDH2	cadherin 2	protein_coding	1000
ENSG00000165617	0.0502882	0.0921975	0.458956	0.450586	0.52051	0.126421	0.888127	0.778995	0.335924	0.549207	2.64203	0.000147085	0.00343376	DACT1	dishevelled binding antagonist of beta catenin 1	protein_coding	51339
ENSG00000123576	0.0335628	0.0923003	0.54055	0.520487	0.550698	0	0.139469	0.0719874	0.0186832	-2.89236	2.62477	0.0920502	0.208479	ESX1	ESX homeobox 1	protein_coding	80712
ENSG00000156689	0.0955482	0	0.153886	0.112895	0.130044	0.0134274	0.198524	0.0585534	0.18236	-2.58819	2.58818	0.00437552	0.0260617	GLYATL2	glycine-N-acyltransferase like 2	protein_coding	219970
ENSG00000102362	0.0236426	0.021673	0.416138	0.439975	0.511278	0.00332252	0.0140352	0.0289772	0.00376029	-1.47824	2.57939	0.210082	0.36881	SYTL4	synaptotagmin like 4	protein_coding	94121
ENSG00000139200	0.0307265	0.0211251	0.185576	0.127067	0.243949	0.0151131	0.143644	0.131808	0.0769697	-1.61108	2.55774	0.00150171	0.0134236	PIANP	PILR alpha associated neural protein	protein_coding	196500
ENSG00000069535	0.0694244	0	0.0628944	0.0807466	0.183728	0.0256101	0.0360613	0.176825	0.405784	-2.20643	2.55334	0.126439	0.26059	MAOB	monoamine oxidase B	protein_coding	4129
ENSG00000261136	0	0.0528346	0.0596743	0.085125	0.0261482	0	0.119753	0.0264903	0.0550012	-3.32024	2.54412	0.0123765	0.0517033	AC023908.3		antisense	NA
ENSG00000165757	0.147655	0.0531749	0.435274	0.411621	0.452168	0.0492815	0.654665	0.574017	0.19668	1.44311	2.5439	0.000297648	0.00525097	JCAD	junctional cadherin 5 associated	protein_coding	57608
ENSG00000137033	7.87429	7.39504	41.2384	40.0187	37.808	1.63873	27.4174	21.066	10.2435	5.80029	2.54323	0.000766773	0.00903203	IL33	interleukin 33	protein_coding	90865
ENSG00000130881	0.0147723	0.0270832	0.281534	0.305448	0.427428	0.0339073	0.0665011	0.0897723	0.043857	-1.48977	2.54072	0.0189309	0.0686647	LRP3	LDL receptor related protein 3	protein_coding	4037
ENSG00000267048	0	0.164566	0.216849	0.464	0.427586	0	0.279749	0.0962622	0.1499	-3.69573	2.51744	0.00910769	0.042105	AC092143.3	novel transcript (MC1R-TUBB3 readthrough)	processed_transcript	NA
ENSG00000170323	0.071886	0	0.101305	0.0743198	0.209267	0.0176788	0.13069	0.154185	0.22009	-2.68144	2.51249	0.00443347	0.0262614	FABP4	fatty acid binding protein 4	protein_coding	2167
ENSG00000256612	0.0123466	0.011318	0.0447411	0.0382937	0.0261396	0	0.0705454	0.112547	0.0274916	-2.98856	2.50692	0.00605397	0.0319045	CYP2B7P	cytochrome P450 family 2 subfamily B member 7, pseudogene	transcribed_unprocessed_pseudogene	1556
ENSG00000133216	0.0821842	0.03675	0.274411	0.296347	0.356481	0.0453525	0.464375	0.664249	0.0714131	1.21104	2.50563	0.0133341	0.0540704	EPHB2	EPH receptor B2	protein_coding	2048
ENSG00000173391	0.500616	0.361109	1.87029	1.94299	1.58982	0.226048	1.78189	2.41153	2.08321	1.95687	2.47033	1.35723e-07	0.000138963	OLR1	oxidized low density lipoprotein receptor 1	protein_coding	4973
ENSG00000180178	0	0.0142403	0.0175135	0.00963626	0.0065778	0	0.132334	0.0999578	0	-4.2875	2.46214	0.144098	0.285182	FAR2P1	fatty acyl-CoA reductase 2 pseudogene 1	transcribed_unprocessed_pseudogene	NA
ENSG00000008277	0.0616974	0.067869	0.220265	0.216873	0.198112	0.0182078	0.284156	0.317597	0.208358	0.895821	2.43782	1.66183e-05	0.00101264	ADAM22	ADAM metallopeptidase domain 22	protein_coding	53616
ENSG00000198963	0.0653952	0.0767324	0.288585	0.216349	0.290749	0.012866	0.228268	0.232837	0.133964	0.565373	2.43566	0.000179491	0.00388597	RORB	RAR related orphan receptor B	protein_coding	6096
ENSG00000243444	0.020302	0	0.0653953	0.0734627	0.0859652	0.0149785	0.0369094	0.0381018	0.0169521	-2.91387	2.39208	0.0151497	0.0590612	PALM2	paralemmin 2	protein_coding	114299
ENSG00000139220	0.00292642	0.00268263	0.0353489	0.036306	0.00929355	0	0.018241	0.0188303	0	-3.67357	2.36769	0.061626	0.157513	PPFIA2	PTPRF interacting protein alpha 2	protein_coding	8499
ENSG00000276368	0.0648275	0.297134	0.522043	0.201067	0.8235	0	0.336735	0.695227	0.577394	-3.04368	2.32918	0.00836572	0.0396935	HIST1H2AJ	histone cluster 1 H2A family member j	protein_coding	8331
ENSG00000232850	0.0119468	0.043806	0.134687	0.160566	0.0505864	0	0.310278	0.012812	0.0399021	-3.68805	2.3093	0.0540044	0.143905	PTGES2-AS1	PTGES2 antisense RNA 1 (head to head)	lincRNA	389791
ENSG00000154269	0.0129154	0.0118395	0.0208011	0.0267054	0.054688	0	0.0670871	0.0831052	0.0359478	-3.00192	2.30761	0.00795648	0.0382115	ENPP3	ectonucleotide pyrophosphatase/phosphodiesterase 3	protein_coding	5169
ENSG00000278879	0.0388563	0	0.114731	0.133906	0.123397	0.0509647	0.0941886	0.166682	0.0720998	-2.94782	2.30582	0.00288696	0.0202	AP000560.1	TEC	TEC	NA
ENSG00000189184	0.138837	0.0619155	0.274975	0.236643	0.325717	0.00738248	0.144233	0.152917	0.175459	-0.0209754	2.28361	0.00386803	0.0240893	PCDH18	protocadherin 18	protein_coding	54510
ENSG00000205642	0.0213517	0.0195729	0.67057	0.48564	0.83629	0.546103	0.155271	0.297676	0.190172	-2.00121	2.28183	0.0315103	0.09827	VCX3B	variable charge X-linked 3B	protein_coding	425054
ENSG00000087245	0.793384	0.433576	3.99311	4.00658	4.28005	0.650386	3.2916	2.84161	0.798365	3.19068	2.24896	0.00512627	0.0287699	MMP2	matrix metallopeptidase 2	protein_coding	4313
ENSG00000272308	0.261881	0.288077	0.632664	0.541495	0.499	0	0.598532	1.01106	0.466496	-2.23785	2.2427	0.00441011	0.0262044	AC104113.1	novel transcript	lincRNA	NA
ENSG00000198033	0	0	0.273543	0.26757	0.308215	0.0159121	0	0	0	-4.91552	2.23922	0.192806	0.348224	TUBA3C	tubulin alpha 3c	protein_coding	7278
ENSG00000203867	0.0368854	0.0450834	0.175743	0.146181	0.113884	0.00604745	0.0734448	0.072521	0.102664	-0.783216	2.21792	0.00146513	0.0132064	RBM20	RNA binding motif protein 20	protein_coding	282996
ENSG00000125384	0.0608691	0.0371988	0.212406	0.199278	0.12887	0.00997964	0.12647	0.152315	0.12424	-1.85851	2.2155	0.00036863	0.00599682	PTGER2	prostaglandin E receptor 2	protein_coding	5732
ENSG00000164128	0.0540177	0.0605215	0.333496	0.266822	0.368506	0.141701	0.473879	0.392637	0.334108	0.0209813	2.15825	3.51322e-05	0.00152183	NPY1R	neuropeptide Y receptor Y1	protein_coding	4886
ENSG00000269399	0.0121258	0.0444624	0.0878819	0.200581	0.0385083	0.0119283	0.201553	0.0780241	0.135	-2.83795	2.14356	0.00695365	0.0347895	AC008764.6	novel transcript	lincRNA	NA
ENSG00000007944	0.0248153	0.0682438	0.346376	0.401934	0.420302	0.0813704	0.214831	0.674185	0.0184184	-1.3759	2.13961	0.0783072	0.186227	MYLIP	myosin regulatory light chain interacting protein	protein_coding	29116
ENSG00000272807	0	0.186472	0.327617	0.525762	0.430668	0.100053	0.281766	0.25451	0.150981	-2.81184	2.11986	0.0114825	0.0492505	AC007038.2	novel transcript, antisense to KANSL1L	antisense	NA
ENSG00000213694	0.391715	0.218498	0.830263	0.918838	0.901692	0.0981515	0.715983	0.887728	1.09233	3.1205	2.11182	1.32536e-05	0.000901329	S1PR3	sphingosine-1-phosphate receptor 3	protein_coding	1903
ENSG00000229167	0.254703	0.038914	0.581137	0.614427	0.404434	0.0417591	0.220502	0.45525	0.283568	-2.33323	2.11092	0.00286528	0.0201197	AC114488.1	novel transcript	antisense	NA
ENSG00000077063	0.435077	0.25499	2.02749	2.13842	2.05743	0.613921	1.3893	1.31945	1.73505	3.17441	2.10918	1.28211e-05	0.000880078	CTTNBP2	cortactin binding protein 2	protein_coding	83992
ENSG00000101412	2.44568	0.9372	3.29319	3.79271	4.23355	0.236641	2.32206	2.25734	7.25347	2.71126	2.10552	0.00298398	0.0206316	E2F1	E2F transcription factor 1	protein_coding	1869
ENSG00000267736	0.118714	0.145099	0.382393	0.327288	0.209447	0	0.246656	0.297062	0.440559	-2.99958	2.10442	0.00412321	0.0250656	HMGB2P1	high mobility group box 2 pseudogene 1	transcribed_processed_pseudogene	NA
ENSG00000271795	0.0151271	0.0416005	0.0852707	0.132933	0.0720593	0	0.047145	0.0405567	0.0252621	-2.98774	2.10056	0.0164616	0.0625215	AC011337.1	novel transcript, antisense to FAT2	antisense	NA
ENSG00000251867	0.120039	0.0412646	0.193331	0.201668	0.222374	0.0295211	0.57676	0.209192	0.250581	-2.09934	2.09524	0.00183224	0.0152378	AC009812.1	novel transcript, antisense to ZBTB10	antisense	NA
ENSG00000237280	0.109396	0.200565	0.440474	0.9048	0.115805	0	0.227296	0.234639	0.40598	-2.98246	2.09433	0.02395	0.0812312	AL136982.3	novel transcript	sense_intronic	NA
ENSG00000250657	0.184201	0.405254	0.534002	0.837925	0.272988	0	0.497538	0.434594	0.451169	-1.91744	2.08947	0.0271644	0.0887671	AC097451.1	novel transcript	processed_transcript	NA
ENSG00000272145	0.19333	0.504405	1.06584	1.30687	0.503765	0.0438879	1.17416	0.271126	0.678832	-0.356005	2.08801	0.0129978	0.0532473	NFYC-AS1	NFYC antisense RNA 1	antisense	NA
ENSG00000132932	0.0264974	0.0088327	0.0349165	0.0473177	0.0484493	0.00473925	0.0275273	0.0697497	0.0831373	-1.48173	2.06131	0.00681946	0.0343187	ATP8A2	ATPase phospholipid transporting 8A2	protein_coding	51761
ENSG00000275757	0.819877	0.150315	1.05637	2.5429	1.56223	0.161305	1.53314	1.05511	1.27791	-2.68624	2.05515	0.00181385	0.0151303	RF00002		rRNA	NA
ENSG00000227517	0.0480963	0.0440894	0.130717	0.118096	0.152741	0.0118282	0.187371	0.0709222	0.174028	-1.40235	2.04295	0.00113414	0.0113609	LINC01483	long intergenic non-protein coding RNA 1483	lincRNA	NA
ENSG00000188848	0.00858696	0	0.0437945	0.0325515	0.0272699	0.00844711	0.0267621	0.0276267	0	-3.57955	2.04118	0.120233	0.25126	BEND4	BEN domain containing 4	protein_coding	389206
ENSG00000136869	0.0415869	0.0242597	0.0334891	0.0351776	0.0820428	0	0.0569497	0.0871706	0.00841816	-1.67601	2.03909	0.130913	0.26745	TLR4	toll like receptor 4	protein_coding	7099
ENSG00000065328	1.43059	0.919251	2.3411	2.56808	3.82737	0.158377	1.63433	1.28755	4.50673	3.35663	2.03087	0.00512046	0.0287462	MCM10	minichromosome maintenance 10 replication initiation factor	protein_coding	55388
ENSG00000251307	0.0977463	0.0298677	0.341091	0.336852	0.413889	0.064103	0.236939	0.524129	0.0725492	-2.75911	2.0223	0.0112717	0.0485435	AC026704.1	novel transcript	antisense	NA
ENSG00000173208	0.0160874	0.00737357	0.0291484	0.054054	0.0340595	0	0.0167126	0.0172525	0.0179105	-2.85996	2.01452	0.018827	0.0684658	ABCD2	ATP binding cassette subfamily D member 2	protein_coding	225
ENSG00000267500	0.089155	0.0817276	0.27282	0.202781	0.302008	0.0175406	0.277861	0.133857	0.297777	-2.05733	2.01414	0.00118725	0.0116917	ZNF887P	zinc finger protein 887, pseudogene	transcribed_unprocessed_pseudogene	NA
ENSG00000171320	0.569543	0.311526	0.947692	1.13861	1.2258	0.0897667	0.679941	0.847012	1.52392	2.61646	2.00962	0.000528558	0.00730312	ESCO2	establishment of sister chromatid cohesion N-acetyltransferase 2	protein_coding	157570
ENSG00000002079	2.29919	0.776694	4.07457	3.96857	3.28026	0.641741	4.68206	4.32993	4.96894	4.09147	2.00516	3.86832e-05	0.00160468	MYH16	myosin heavy chain 16 pseudogene	transcribed_unitary_pseudogene	NA
ENSG00000271711	0.0814553	0.149339	0.196783	0.378958	0.689815	0	0.0846212	0.305742	0.226716	-3.10126	1.99303	0.0329635	0.101322	AC069236.1	Sin3A-associated protein, 30kDa, pseudogene.	processed_pseudogene	NA
ENSG00000114013	0.0803876	0.0200974	0.0941594	0.143552	0.146985	0.0143779	0.07592	0.062698	0.455625	-1.29764	1.99297	0.0232903	0.0796852	CD86	CD86 molecule	protein_coding	942
ENSG00000148948	0.0140524	0.0214695	0.0452645	0.0242136	0.104129	0.00460785	0.0632605	0.0602807	0.0521498	-2.15591	1.9878	0.00346962	0.0225358	LRRC4C	leucine rich repeat containing 4C	protein_coding	57689
ENSG00000179083	0.21519	0.0952304	0.322676	0.299191	0.314201	0.0218985	0.323768	0.350143	0.305668	-0.376846	1.97729	0.00220606	0.0170491	FAM133A	family with sequence similarity 133 member A	protein_coding	286499
ENSG00000081248	0	0	0	0.00420519	0	0	0.0422557	0.0218104	0.00905689	-4.51026	1.97019	0.111723	0.238727	CACNA1S	calcium voltage-gated channel subunit alpha1 S	protein_coding	779
ENSG00000175305	0.599105	0.319056	1.05679	1.03231	1.32276	0.0841925	0.859491	0.569068	1.41023	1.73914	1.96717	0.00171751	0.0146184	CCNE2	cyclin E2	protein_coding	9134
ENSG00000142552	0.767151	0.791145	0.907353	0.619627	0.634445	0.023583	2.70222	1.65828	0.77402	0.571093	1.9639	0.044343	0.124978	RCN3	reticulocalbin 3	protein_coding	57333
ENSG00000271576	0.0313407	0.287297	0.365952	0.275415	0.381531	0.0308303	0.488382	0.168053	0.191909	-1.65928	1.95848	0.00735987	0.0361478	AL359504.2	novel transcript	lincRNA	NA
ENSG00000113396	2.66468	2.58754	7.72147	7.34391	7.66399	1.68864	11.9385	13.6722	6.4611	4.43821	1.94805	2.30491e-05	0.00122222	SLC27A6	solute carrier family 27 member 6	protein_coding	28965
ENSG00000183580	0.341125	0.217947	0.183135	0.154963	0.158669	0	0.499359	0.654064	0.0805604	0.0129865	1.939	0.135422	0.273737	FBXL7	F-box and leucine rich repeat protein 7	protein_coding	23194
ENSG00000205100	0.101344	0.103223	0.281102	0.314325	0.452962	0.0886163	0.397735	0.229444	1.00292	-0.777034	1.92923	0.00213155	0.0167176	HSP90AA4P	heat shock protein 90 alpha family class A member 4, pseudogene	transcribed_processed_pseudogene	NA
ENSG00000164176	0.00437229	0.0160322	0.00704185	0.00452032	0.00925684	0	0.158978	0.18287	0.00973561	-3.4667	1.92608	0.194229	0.349915	EDIL3	EGF like repeats and discoidin domains 3	protein_coding	10085
ENSG00000128606	0	0.0688052	0.135997	0.155199	0.089387	0.0553769	0.0389878	0.120742	0.104456	-2.36425	1.91141	0.025741	0.0854199	LRRC17	leucine rich repeat containing 17	protein_coding	10234
ENSG00000146858	0	0	0.391845	0.310718	0.378749	0.633533	0.0148678	0.0153481	0.0637341	-3.71763	1.91018	0.239222	0.404614	ZC3HAV1L	zinc finger CCCH-type containing, antiviral 1 like	protein_coding	92092
ENSG00000240771	0.136077	0.164132	0.403715	0.48869	0.545865	0.0211359	0.610104	0.437797	0.0239207	-0.678334	1.90458	0.116167	0.245153	ARHGEF25	Rho guanine nucleotide exchange factor 25	protein_coding	115557
ENSG00000245248	0	0.0241476	0.0551533	0.0544679	0.0167311	0.0207305	0.0273659	0.0565	0.0645204	-2.81557	1.90194	0.0234303	0.0799362	USP2-AS1	USP2 antisense RNA 1 (head to head)	antisense	NA
ENSG00000110675	0.124242	0.117818	0.703796	0.704248	0.87075	0.126433	0.235887	0.326208	0.262334	1.00555	1.89448	0.00601763	0.0318249	ELMOD1	ELMO domain containing 1	protein_coding	55531
ENSG00000205189	0.446952	0.402963	0.834544	0.888622	0.808486	0.0917998	1.17867	1.40373	0.781949	2.55443	1.89235	0.000359289	0.00591987	ZBTB10	zinc finger and BTB domain containing 10	protein_coding	65986
ENSG00000118513	0.0913462	0.0376813	0.23539	0.184156	0.174055	0.062901	0.251476	0.215517	0.335605	-0.050346	1.88994	0.000278006	0.00503267	MYB	MYB proto-oncogene, transcription factor	protein_coding	4602
ENSG00000156103	0.211226	0.182239	0.586998	0.595184	0.666413	0.0753732	0.441022	0.468594	0.461105	2.24027	1.88806	1.38191e-05	0.000913278	MMP16	matrix metallopeptidase 16	protein_coding	4325
ENSG00000125726	0.21289	0.105083	0.395622	0.423264	0.572069	0.0161094	0.238177	0.210746	0.145856	-1.79756	1.88349	0.0228441	0.0785173	CD70	CD70 molecule	protein_coding	970
ENSG00000159164	1.17016	1.0107	2.40812	2.11308	2.09204	0.373469	4.52758	3.748	2.79662	3.23545	1.87483	0.000259612	0.00485348	SV2A	synaptic vesicle glycoprotein 2A	protein_coding	9900
ENSG00000162840	10.9675	3.39317	11.0399	12.1893	8.56237	1.21375	19.3695	12.0559	20.7578	0.713271	1.86975	0.00519807	0.0290008	MT2P1	metallothionein 2 pseudogene 1	processed_pseudogene	NA
ENSG00000276535	0.0501765	0.160987	0.242437	0.466877	0.796736	0.0493593	0.208507	0.0538106	0.782081	-2.30361	1.86223	0.101029	0.222752	AL353726.1	arginine/serine-rich coiled-coil 1 (RSRC1) pseudogene	processed_pseudogene	NA
ENSG00000274737	0.0486206	0.22285	0.548145	0.351867	0.463219	0.0478288	0.404083	0.312852	0.216523	-3.24476	1.85912	0.00300557	0.0207163	AC004466.2	novel transcript, sense intronic to HDAC7	sense_intronic	NA
ENSG00000267783	2.07077	1.38719	2.75788	2.22322	4.04691	0.235044	3.47511	2.13534	7.98042	-0.340367	1.843	0.00975707	0.0439507	AC022098.3	novel transcript, antisense to ASF1B	antisense	NA
ENSG00000149150	0.120753	0.156273	0.27456	0.352493	0.315807	0.0139749	0.317306	0.289468	0.0790811	-0.823133	1.83496	0.0254862	0.084862	SLC43A1	solute carrier family 43 member 1	protein_coding	8501
ENSG00000259488	0.0319595	0.0488283	0.0514728	0.137673	0.0451089	0	0.071937	0.0285619	0.0533722	-2.5279	1.83263	0.0374777	0.110847	AC023355.1	novel transcript, antisense to DUT	antisense	NA
ENSG00000271198	0.118062	0.0541133	0.28522	0.274633	0.187467	0.0290349	0.153314	0.158266	0.558629	-2.70531	1.82341	0.00595546	0.0315891	VDAC3P1	voltage dependent anion channel 3 pseudogene 1	processed_pseudogene	NA
ENSG00000237666	0.0946726	0.216964	0.838618	0.538327	0.801747	0.0931307	0.590113	0.304588	0.210803	-2.45658	1.819	0.0149635	0.0585257	AC097527.1	pseudogene similar to part of anaphase promoting complex subunit 1 ANAPC1	unprocessed_pseudogene	NA
ENSG00000109265	0.189696	0.211399	1.24903	1.43051	1.38203	0.190266	0.49074	0.474682	0.169783	1.71857	1.81701	0.0298795	0.0947261	KIAA1211	KIAA1211	protein_coding	57482
ENSG00000206561	0.0120183	0.0330512	0.106459	0.0869764	0.0890563	0.0118226	0.0374563	0.0579994	0.0468312	-2.38603	1.81	0.00589053	0.0313929	COLQ	collagen like tail subunit of asymmetric acetylcholinesterase	protein_coding	8292
ENSG00000186310	1.52107	0.993478	3.69764	3.20411	2.7373	0.561114	3.58507	2.89545	3.95846	2.65324	1.80913	1.05622e-05	0.000797761	NAP1L3	nucleosome assembly protein 1 like 3	protein_coding	4675
ENSG00000196183	0.351704	0.295537	0.448433	26.9072	0.496409	0.374808	0.882987	0.785786	0.848385	-0.562127	1.80227	0.204054	0.361245	RPS2P4	ribosomal protein S2 pseudogene 4	processed_pseudogene	NA
ENSG00000122420	0.0478986	0.0390295	0.0814294	0.121049	0.0788736	0.00523539	0.066347	0.0684904	0.118504	-1.60926	1.79975	0.00964083	0.0435874	PTGFR	prostaglandin F receptor	protein_coding	5737
ENSG00000175728	0.0778039	0.0259353	0.0911331	0.138938	0.0598993	0.00695789	0.198396	0.0682683	0.0787467	-1.87238	1.79175	0.0112179	0.0483928	C11orf44	chromosome 11 open reading frame 44	lincRNA	283171
ENSG00000101977	0.713076	0.142703	1.06353	0.851434	0.914322	0.246994	1.03815	1.21709	0.972793	2.0711	1.78718	0.000399677	0.00626928	MCF2	MCF.2 cell line derived transforming sequence	protein_coding	4168
ENSG00000123977	0.171076	0.0784117	0.378851	0.185711	0.199207	0.0673158	0.408767	0.421972	0.657099	-0.468889	1.78166	0.0092812	0.0425718	DAW1	dynein assembly factor with WD repeats 1	protein_coding	164781
ENSG00000111275	0.00516219	0.00236607	1.07459	1.04871	1.01368	1.42949	0.00268141	0.0166082	0.00862082	-1.71236	1.77945	0.494427	0.655114	ALDH2	aldehyde dehydrogenase 2 family member	protein_coding	217
ENSG00000141576	0.0385725	0.0117864	0.064712	0.00664641	0.0238187	0	0.0434111	0.0344719	0.0429439	-2.1509	1.77458	0.0840372	0.195688	RNF157	ring finger protein 157	protein_coding	114804
ENSG00000079308	0.095539	0.083342	0.116644	0.119484	0.112554	0.00757928	0.193702	0.20657	0.121807	1.05583	1.77327	0.0187951	0.0684066	TNS1	tensin 1	protein_coding	7145
ENSG00000100206	0.056954	0.0587353	0.040131	0.0736027	0.0678266	0	0.147919	0.0763487	0.110965	-2.00261	1.77282	0.050107	0.136577	DMC1	DNA meiotic recombinase 1	protein_coding	11144
ENSG00000283341	0.0253331	0.061927	0.129202	0.174605	0.0715123	0.00830685	0.140361	0.0452799	0.0658096	-2.3896	1.77257	0.0117967	0.0500253	AC068205.2	novel transcript	processed_transcript	NA
ENSG00000171860	0.0467846	0.0321652	0.150699	0.193474	0.136194	0.0115057	0.15796	0.0627163	0.0260433	-2.46251	1.76983	0.0243339	0.0821921	C3AR1	complement C3a receptor 1	protein_coding	719
ENSG00000119865	0.0565687	0.058338	0.0854132	0.109657	0.0673678	0.0208678	0.337912	0.250247	0.236174	-1.33646	1.76896	0.0209053	0.0736851	CNRIP1	cannabinoid receptor interacting protein 1	protein_coding	25927
ENSG00000279432	0	0.0220994	0.0452984	0.116312	0.0595468	0.00790507	0.100179	0	0.00894665	-3.7086	1.76642	0.181154	0.333992	AC015799.1	novel transcript	TEC	NA
ENSG00000131016	15.852	8.36153	55.8526	59.252	49.0201	15.1985	40.808	32.649	28.4555	7.89041	1.75676	1.66941e-05	0.00101383	AKAP12	A-kinase anchoring protein 12	protein_coding	9590
ENSG00000159263	0.00327865	0	0.0580852	0.0644033	0.0555313	0.0645051	0.0272486	0.0175806	0	-3.17721	1.74168	0.223482	0.386066	SIM2	SIM bHLH transcription factor 2	protein_coding	6493
ENSG00000165244	1.22482	0.700163	1.51274	1.80695	2.12696	0.155686	1.42969	1.0405	3.11797	2.2805	1.73719	0.00481671	0.0277605	ZNF367	zinc finger protein 367	protein_coding	195828
ENSG00000279048	0.0518352	0.0285101	0.0918321	0.117898	0.0219486	0	0.226169	0.0333537	0.0346258	-3.14087	1.73651	0.081006	0.190722	AC080080.1	tec	TEC	NA
ENSG00000147408	0.019064	0.00699032	0.0307038	0.035477	0.0403615	0.0112521	0.0514929	0.0981348	0.0254694	-2.05498	1.72314	0.0111521	0.0482247	CSGALNACT1	chondroitin sulfate N-acetylgalactosaminyltransferase 1	protein_coding	55790
ENSG00000105011	2.35202	1.17786	2.79721	3.03956	3.5618	0.25708	2.0362	2.35888	4.7401	2.44275	1.71636	0.00399169	0.024498	ASF1B	anti-silencing function 1B histone chaperone	protein_coding	55723
ENSG00000277744	0	0.921975	0.404961	1.03981	0.295745	0.0549658	0.348285	0.239691	0.435457	-2.99697	1.71314	0.0665962	0.166481	AC011462.4	novel transcript, sense intronic TMEM91	sense_intronic	NA
ENSG00000173705	1.25241	0.854165	2.09776	1.78166	1.93563	0.285827	3.43486	3.15364	1.46127	2.88207	1.70366	0.00169121	0.0144493	SUSD5	sushi domain containing 5	protein_coding	26032
ENSG00000107014	0.117785	0	0.158084	0.142068	0.124685	0.0579334	0.285514	0.063158	0.0655668	-2.83849	1.69811	0.0759799	0.18223	RLN2	relaxin 2	protein_coding	6019
ENSG00000113657	0.910516	0.67415	1.84151	1.99854	2.27988	0.134353	1.43705	1.34451	0.467864	3.12113	1.69718	0.0225516	0.077735	DPYSL3	dihydropyrimidinase like 3	protein_coding	1809
ENSG00000082074	1.17078	0.79519	2.91746	2.49411	1.87556	0.521479	2.65934	3.04623	2.36707	3.98749	1.69081	2.83395e-05	0.00135848	FYB1	FYN binding protein 1	protein_coding	2533
ENSG00000005961	0.0361567	0.00414306	0.0582326	0.0513986	0.0239217	0.00444598	0.0281715	0.0193877	0.0402543	-2.95629	1.68896	0.0361394	0.107842	ITGA2B	integrin subunit alpha 2b	protein_coding	3674
ENSG00000227896	0.123062	0.142892	0.251052	0.356239	0.382128	0.0484231	0.562518	0.219958	0.246615	-0.583835	1.68731	0.0022371	0.0171974	AL731569.1	novel transcript	antisense	NA
ENSG00000089505	0.154126	0.141286	0.303391	0.478031	0.416949	0.0505385	0.355813	0.293846	0.324119	-1.39128	1.68669	0.00116743	0.0115433	CMTM1	CKLF like MARVEL transmembrane domain containing 1	protein_coding	113540
ENSG00000206052	0.788434	0.6027	1.03092	0.942231	1.17413	0.173523	1.83529	2.25572	1.7764	3.30829	1.68652	0.00300514	0.0207163	DOK6	docking protein 6	protein_coding	220164
ENSG00000107159	0.300458	0.426912	1.42752	1.00955	1.00188	0.266008	0.858373	0.612216	1.80635	0.462476	1.68153	0.000591369	0.00782226	CA9	carbonic anhydrase 9	protein_coding	768
ENSG00000171848	3.22381	2.19483	4.50518	5.06278	6.26652	0.37555	3.19243	2.84065	6.00293	4.25462	1.67428	0.00556403	0.0302624	RRM2	ribonucleotide reductase regulatory subunit M2	protein_coding	6241
ENSG00000213761	112.28	56.0501	150.474	164.413	147.447	21.5778	172.901	158.197	195.825	4.36259	1.67239	0.000448068	0.00672326	MT1P1	metallothionein 1 pseudogene 1	processed_pseudogene	NA
ENSG00000133069	0.331997	0.250874	0.827343	0.783879	0.826371	0.163295	0.573281	0.880485	0.709275	1.64618	1.66449	5.32017e-06	0.00056995	TMCC2	transmembrane and coiled-coil domain family 2	protein_coding	9911
ENSG00000055813	0.0126008	0	0.0050736	0	0.0266779	0.0061978	0.0392717	0.0878375	0.0701443	-3.56689	1.66089	0.196748	0.352621	CCDC85A	coiled-coil domain containing 85A	protein_coding	114800
ENSG00000182957	0.0277413	0.00462367	0.0426482	0.0599683	0.0587327	0.0124043	0.0366794	0.0270459	0.0252697	-1.81051	1.66028	0.00838493	0.0397383	SPATA13	spermatogenesis associated 13	protein_coding	221178
ENSG00000133561	0.0577036	0.0235095	0.0154892	0.0265143	0.0678709	0	0.159857	0.192524	0.0214144	-2.23724	1.6544	0.189848	0.344719	GIMAP6	GTPase, IMAP family member 6	protein_coding	474344
ENSG00000271918	0.17141	0.257122	0.527037	0.51553	0.494867	0.0613159	0.71229	0.25067	0.381672	-1.00712	1.65041	0.00350849	0.0226603	AC034236.2	novel transcript, antisense to COMMD10	antisense	NA
ENSG00000186197	0.371444	0.300101	1.10521	1.16508	1.33956	0.402554	1.09224	1.37058	0.74297	1.5923	1.64748	8.85391e-06	0.000716983	EDARADD	EDAR associated death domain	protein_coding	128178
ENSG00000171817	0.0524614	0.0534344	0.107963	0.156686	0.148092	0.0172024	0.157446	0.0625123	0.129793	-1.386	1.64201	0.00347255	0.0225358	ZNF540	zinc finger protein 540	protein_coding	163255
ENSG00000249242	0.143518	0.0501186	0.621887	0.607636	0.629402	0.107566	0.184595	0.197887	0.0532607	-0.822954	1.6414	0.0749348	0.180543	TMEM150C	transmembrane protein 150C	protein_coding	441027
ENSG00000178568	0.0096382	0.0106023	0.0325981	0.0378651	0.0285678	0.00379249	0.0200256	0.0289415	0.0107305	-1.95488	1.63707	0.00723039	0.0356972	ERBB4	erb-b2 receptor tyrosine kinase 4	protein_coding	2066
ENSG00000139985	0.198214	0.0692194	0.26603	0.165891	0.219817	0.0185701	0.196112	0.131591	0.357287	-1.14088	1.63516	0.0148598	0.0582596	ADAM21	ADAM metallopeptidase domain 21	protein_coding	8747
ENSG00000092853	3.5794	2.06988	4.96209	5.03796	6.17933	0.506272	3.63181	2.72981	8.46048	4.39472	1.63466	0.00560782	0.0303725	CLSPN	claspin	protein_coding	63967
ENSG00000254477	0.0383612	0	0.123566	0.11898	0.0135361	0.0251576	0.0531362	0.0411396	0.0427086	-3.70787	1.63288	0.0674418	0.167681	AP000640.1	novel transcript	processed_transcript	NA
ENSG00000164045	1.85861	1.46357	3.42034	3.91867	4.71552	0.611446	3.00073	2.45069	5.36648	3.52993	1.62563	0.0003147	0.00544986	CDC25A	cell division cycle 25A	protein_coding	993
ENSG00000105426	0.196254	0.102035	1.04495	1.19316	1.14417	0.250686	0.0730321	0.122511	1.47729	1.5876	1.62411	0.160992	0.307892	PTPRS	protein tyrosine phosphatase, receptor type S	protein_coding	5802
ENSG00000135119	0.0696143	0.0460885	0.118347	0.115953	0.131008	0.0228269	0.156693	0.141017	0.14209	-0.673399	1.6185	0.00016095	0.0036256	RNFT2	ring finger protein, transmembrane 2	protein_coding	84900
ENSG00000275632	0.718174	0.438896	1.34944	1.58398	1.72322	0.235493	0.994783	0.77019	2.07887	-0.853077	1.61766	0.0031446	0.0212748	AL035461.2	novel transcript	lincRNA	NA
ENSG00000165626	0.00250431	0.00459137	0.129067	0.129455	0.151108	0.00985412	0	0	0.00557625	-3.23129	1.614	0.425761	0.593662	BEND7	BEN domain containing 7	protein_coding	222389
ENSG00000143476	2.83748	1.47832	3.59595	3.82522	3.99773	0.451824	3.33479	2.76934	5.96583	3.91274	1.61271	0.00175945	0.0148697	DTL	denticleless E3 ubiquitin protein ligase homolog	protein_coding	51514
ENSG00000169436	1.07658	0.449389	2.15964	2.17306	2.21485	0.198572	1.06184	0.876226	0.688476	3.01956	1.60997	0.0120329	0.0507753	COL22A1	collagen type XXII alpha 1 chain	protein_coding	169044
ENSG00000106688	1.4684	0.983663	3.15831	3.26328	3.76646	1.17287	5.0523	4.40795	2.60591	3.27602	1.60274	1.73031e-05	0.00104027	SLC1A1	solute carrier family 1 member 1	protein_coding	6505
ENSG00000231574	0.42579	0.352052	1.08915	0.880411	0.786572	0.11498	0.797945	1.00279	0.39039	1.01539	1.60198	0.00421583	0.0254611	LINC02015	long intergenic non-protein coding RNA 2015	lincRNA	102724550
ENSG00000269692	0.0182992	0.0838736	0.103152	0.113512	0.193712	0.0180012	0.0760418	0.0784983	0.183357	-3.17073	1.59971	0.0210021	0.0739103	FKBP4P2	FK506 binding protein 4 pseudogene 2	processed_pseudogene	NA
ENSG00000080224	0.115651	0.065803	0.584479	0.507125	0.401049	0.0823832	0.0828591	0.158241	0.168716	0.042938	1.59471	0.0357534	0.107189	EPHA6	EPH receptor A6	protein_coding	285220
ENSG00000274925	0.136918	0.58326	0.713431	0.907608	0.630909	0.0950741	1.18812	0.293669	0.35867	0.233519	1.59426	0.0168658	0.063573	ZKSCAN2-DT	ZKSCAN2 divergent transcript	lincRNA	NA
ENSG00000136630	0.0842184	0.0487593	0.314111	0.293287	0.211149	0.0348829	0.0828869	0.0998253	0.0937628	-0.606818	1.59276	0.0142688	0.0566468	HLX	H2.0 like homeobox	protein_coding	3142
ENSG00000144354	4.11972	2.81192	5.40255	5.88112	5.70447	0.614795	5.20737	4.71903	8.80402	4.17252	1.5872	0.00216249	0.0168546	CDCA7	cell division cycle associated 7	protein_coding	83879
ENSG00000250041	0.079477	0.121426	0.192004	0.136946	0.112177	0	0.110088	0.198878	0.176968	-2.77436	1.58308	0.0274131	0.0893198	AC069360.1	novel transcript	lincRNA	NA
ENSG00000204556	0.639643	0.130301	0.400627	0.587821	0.978052	0.069914	0.664504	1.37194	0.316504	-2.85816	1.5764	0.0275819	0.0896588	AL450124.1	zinc-finger pseudogene	unprocessed_pseudogene	NA
ENSG00000237819	0.376135	0.06896	0.212026	0.38887	0.358352	0.0740019	0.625207	0.564729	0.544391	-2.30049	1.57619	0.0149264	0.0584061	AC002454.1		antisense	101927497
ENSG00000182389	0.00691746	0.0120482	0.045121	0.0278914	0.0285584	0.00748528	0.0337757	0.019288	0.0115521	-0.647201	1.5657	0.0061053	0.0321185	CACNB4	calcium voltage-gated channel auxiliary subunit beta 4	protein_coding	785
ENSG00000113368	14.3154	9.10304	19.8027	21.0614	22.6615	2.55424	15.8833	16.6408	30.015	5.87943	1.5642	0.00131702	0.0124369	LMNB1	lamin B1	protein_coding	4001
ENSG00000255291	0.139379	0.0851783	0.112239	0.240163	0.344269	0.045703	0.62745	0.149474	0.724149	-3.27799	1.55858	0.0625069	0.159176	HMGB1P40	high mobility group box 1 pseudogene 40	processed_pseudogene	NA
ENSG00000105894	0.0292916	0.0268513	0.224085	0.136275	0.0310074	0.0144073	0.0760751	0.0785327	0.0326112	-3.51769	1.55803	0.0391255	0.11424	PTN	pleiotrophin	protein_coding	5764
ENSG00000279356	0.0354187	0.0974039	0.161625	0.207501	0.137476	0.0116139	0.183976	0.0253226	0.105154	-2.53698	1.55099	0.0573709	0.150269	AC007610.4	novel transcript	TEC	NA
ENSG00000196814	0.133651	0.0758437	0.361318	0.292801	0.357069	0.0751283	0.234715	0.255948	0.155883	0.745934	1.55076	0.00100173	0.0106112	MVB12B	multivesicular body subunit 12B	protein_coding	89853
ENSG00000164684	0.0167166	0.0122591	0.0403846	0.0224673	0.0300829	0.00986659	0.0590454	0.0950147	0.0204721	-1.17176	1.54897	0.0254268	0.0847215	ZNF704	zinc finger protein 704	protein_coding	619279
ENSG00000007968	0.110339	0.0632165	0.148089	0.19963	0.18007	0.00904513	0.038209	0.093678	0.19962	-0.792804	1.5489	0.0559837	0.147756	E2F2	E2F transcription factor 2	protein_coding	1870
ENSG00000167191	0.0150522	0.031046	0.087879	0.0505758	0.0796696	0.014807	0.0547302	0.0726407	0.0293266	-1.73492	1.54878	0.0114705	0.0492226	GPRC5B	G protein-coupled receptor class C group 5 member B	protein_coding	51704
ENSG00000173258	0.0655844	0.0721448	0.249986	0.271219	0.222164	0.0430109	0.104471	0.150047	0.111959	-0.537052	1.5382	0.00263567	0.0190646	ZNF483	zinc finger protein 483	protein_coding	158399
ENSG00000125148	1088.93	500.223	1300.65	1214.91	1203.57	196.772	1443.31	1473.89	1690.32	10.3599	1.53665	0.00145783	0.0131754	MT2A	metallothionein 2A	protein_coding	4502
ENSG00000272267	0.0546584	0.0501049	0.176062	0.131854	0.135007	0.0537683	0.132493	0.156313	0.365117	-2.43238	1.5362	0.00366712	0.0233676	AC021242.3	novel transcript, antisense to TNKS	antisense	NA
ENSG00000179046	10.4219	5.2104	20.4415	22.9782	16.7271	3.06675	11.3311	7.14534	24.7903	5.15589	1.53089	0.0043402	0.0259555	TRIML2	tripartite motif family like 2	protein_coding	205860
ENSG00000185697	2.22498	1.26444	2.44759	2.67294	2.4397	0.32388	2.6679	3.05886	3.86233	3.9616	1.52908	0.00219074	0.01697	MYBL1	MYB proto-oncogene like 1	protein_coding	4603
ENSG00000102760	0.0729309	0.0891401	0.156613	0.175933	0.257344	0.0239144	0.151531	0.130355	0.270654	-2.63158	1.52375	0.0099103	0.0444702	RGCC	regulator of cell cycle	protein_coding	28984
ENSG00000278875	0.0139224	0.089338	0.112115	0.129544	0.132642	0.0136957	0.159099	0.0298616	0.062001	-3.15407	1.52175	0.036687	0.109132	AC025809.2	TEC	TEC	NA
ENSG00000275966	0	0.655752	0.329174	0.105652	0.216357	0	0.583903	0.164391	0.0568869	-3.83565	1.51653	0.161003	0.307892	AC110285.6	novel transcript	lincRNA	NA
ENSG00000252690	0.046406	0.308415	0.331657	0.383816	0.147373	0.0228251	0.355546	0.0746505	0.154995	-0.717845	1.51492	0.0652154	0.163891	AC105339.2	TEC	processed_transcript	NA
ENSG00000276043	3.38898	1.59132	4.29978	4.92033	6.11166	1.11766	3.91077	4.06325	9.65793	4.46217	1.51147	0.000871881	0.00976941	UHRF1	ubiquitin like with PHD and ring finger domains 1	protein_coding	29128
ENSG00000230224	0.0608199	0.0557531	0.0489771	0.062879	0.450679	0.0299147	0.284327	0.065225	0.677126	-3.14442	1.50957	0.121594	0.253218	PHBP9	prohibitin pseudogene 9	processed_pseudogene	NA
ENSG00000176890	14.2708	9.30168	18.7553	19.5635	20.6119	2.5479	18.1494	16.4046	27.4904	5.26035	1.50834	0.00161652	0.0140177	TYMS	thymidylate synthetase	protein_coding	7298
ENSG00000119514	0.93571	0.564507	1.30737	1.31466	1.19371	0.196682	1.12994	1.50951	1.73626	1.82857	1.50781	0.000664667	0.0084082	GALNT12	polypeptide N-acetylgalactosaminyltransferase 12	protein_coding	79695
ENSG00000101347	1.28103	0.835294	2.39868	2.49679	2.7546	0.370381	1.15261	1.37859	3.15503	4.17087	1.50687	0.00257823	0.0187713	SAMHD1	SAM and HD domain containing deoxynucleoside triphosphate triphosphohydrolase 1	protein_coding	25939
ENSG00000168852	0.065573	0.0721322	0.11617	0.0813516	0.124946	0	0.0953702	0.0281289	0.131408	-3.00059	1.50621	0.100648	0.222021	TPTE2P5	transmembrane phosphoinositide 3-phosphatase and tensin homolog 2 pseudogene 5	transcribed_unprocessed_pseudogene	NA
ENSG00000149177	0.440739	0.32752	0.865246	0.967941	1.02698	0.251414	0.804658	1.0488	0.975568	2.86766	1.50507	9.28278e-07	0.000270832	PTPRJ	protein tyrosine phosphatase, receptor type J	protein_coding	5795
ENSG00000119969	1.9852	1.49121	2.73144	2.78597	2.8395	0.32102	2.40652	2.23239	4.24972	4.52597	1.50504	0.00276104	0.0195789	HELLS	helicase, lymphoid specific	protein_coding	3070
ENSG00000115935	0.726159	0.53959	2.18621	2.12142	2.18671	0.608806	1.9774	1.87019	0.731895	3.50215	1.50349	0.00125202	0.0120936	WIPF1	WAS/WASL interacting protein family member 1	protein_coding	7456
ENSG00000168280	0.201468	0.0773676	0.420943	0.422207	0.400602	0.112485	0.294149	0.31825	0.2243	1.30646	1.50331	0.000436202	0.00662261	KIF5C	kinesin family member 5C	protein_coding	3800
ENSG00000186871	3.24238	2.27136	5.25447	4.74889	5.33713	0.735186	3.82828	4.1554	7.33489	4.15376	1.50252	0.000782636	0.00914278	ERCC6L	ERCC excision repair 6 like, spindle assembly checkpoint helicase	protein_coding	54821
ENSG00000276007	0.115084	0.0421984	0.296559	0.190368	0.0974601	0.0452837	0.310847	0.19747	0.128126	-3.01056	1.5016	0.0573056	0.150142	AC079414.3	novel transcript, antisense WWOX	sense_intronic	NA
ENSG00000272812	0	0.480798	0.633546	0.632624	0.416413	0.472955	0.77191	0.234367	0.389289	-2.34024	1.50049	0.102989	0.225575	AC004908.2	novel transcript, sense intronic to ZNF596	sense_intronic	NA
ENSG00000272562	0	0.75096	0.494769	0.529339	0.325198	0.0503666	0.531905	0.0549088	0.228012	-3.14758	1.49296	0.139023	0.278543	AL512343.2	novel transcript, antisense to H3F3A	antisense	NA
ENSG00000247675	0	0.142492	0.262865	0.0482111	0.230366	0.122328	0.0807414	0.15003	0.224975	-2.3053	1.49225	0.104535	0.227772	LRP4-AS1	LRP4 antisense RNA 1	antisense	100507401
ENSG00000205740	0.0101081	0.0741278	0.048839	0.0470263	0.0160503	0	0.0682561	0.0162603	0.0450144	-2.80507	1.48828	0.108572	0.23424	AL359878.1	uncharacterized LOC107984285	processed_transcript	107984285
ENSG00000187808	0.0969906	0.118547	0.182244	0.150411	0.188232	0.0159018	0.235107	0.190695	0.161974	-2.18259	1.47984	0.00865596	0.0406852	SOWAHD	sosondowah ankyrin repeat domain family member D	protein_coding	347454
ENSG00000269974	0.171134	0.0941261	0.220497	0.495397	0.326086	0.0673387	0.355571	0.183529	0.457268	-2.47687	1.47743	0.00710791	0.0353084	AC091057.4	novel transcript	lincRNA	NA
ENSG00000271993	0.0399494	0.329591	0.579069	0.702132	0.296027	0.0392988	0.456523	0.0428428	0.133431	-3.34835	1.47555	0.121967	0.253788	AC126118.1	novel transcript, antisense to LRRFIP2	antisense	NA
ENSG00000213467	0.576741	0.30211	0.862529	0.851809	0.566917	0.162099	0.941532	0.618513	2.01804	-1.53594	1.4729	0.0140321	0.0559794	HMGB1P37	high mobility group box 1 pseudogene 37	processed_pseudogene	NA
ENSG00000228222	0.434428	0.149339	0.0437296	0.449136	0.459876	0	0.507727	0.407656	0.78595	-2.70344	1.47204	0.154952	0.299832	AC073050.1	novel transcript (hCG1660379)	lincRNA	NA
ENSG00000213888	0.116209	0.213055	0.395119	0.36043	0.546739	0.0635091	0.321935	0.207709	0.273133	-0.913666	1.47057	0.00315459	0.0213024	LINC01521	long intergenic non-protein coding RNA 1521	lincRNA	NA
ENSG00000168685	0.173879	0.208729	0.350053	0.31245	0.319921	0.0407255	0.249451	0.284148	0.460915	0.678227	1.46943	0.00315975	0.0213212	IL7R	interleukin 7 receptor	protein_coding	3575
ENSG00000260924	0.173621	0.238735	0.40546	0.358998	0.514616	0.0853967	0.847735	0.260674	0.444584	-1.20286	1.46768	0.00564948	0.0305634	LINC01311	long intergenic non-protein coding RNA 1311	antisense	NA
ENSG00000156804	0.759941	0.833469	2.02987	1.53276	1.79566	0.480577	2.4213	2.86699	1.05003	3.33289	1.46396	0.000524669	0.00727174	FBXO32	F-box protein 32	protein_coding	114907
ENSG00000130675	0.0835876	0.0492583	0.144239	0.179008	0.170648	0.0880996	0.322535	0.230507	0.21271	-0.608852	1.46376	0.00168523	0.0144393	MNX1	motor neuron and pancreas homeobox 1	protein_coding	3110
ENSG00000213630	0.865111	0.79304	1.13207	0.2236	1.03026	0	0.674052	1.39165	2.0467	-2.58617	1.46346	0.136363	0.275069	BOLA3P3	bolA family member 3 pseudogene 3	processed_pseudogene	NA
ENSG00000169896	0.0220536	0.0161731	0.0319669	0.0364804	0.0046691	0	0.0137465	0.0567622	0.0441953	-2.92789	1.46061	0.118441	0.248813	ITGAM	integrin subunit alpha M	protein_coding	3684
ENSG00000239223	0.473363	0.371938	1.68813	1.18852	1.36011	0.864785	2.4588	0.72521	2.48447	-1.36761	1.46025	0.0296826	0.094271	RPL34P31	ribosomal protein L34 pseudogene 31	processed_pseudogene	NA
ENSG00000277383	0.387962	0.395157	0.416558	0.579362	0.684481	0.0424049	1.20912	0.46229	0.479922	-2.07193	1.45997	0.0264586	0.0872535	AC010331.1	novel transcript, antisense to GLTSCR1	antisense	NA
ENSG00000237250	0.0401155	0.0147094	0.0258434	0.0165894	0.00849308	0	0.0416747	0.111854	0.116121	-2.97494	1.45986	0.179347	0.332058	AL359924.1		antisense	100130331
ENSG00000268287	0.167814	0.269209	0.574335	0.910852	0.532934	0.0412703	1.0896	0.0899843	0.0934162	-2.66367	1.45848	0.138108	0.277359	AC008687.3	novel transcript	lincRNA	NA
ENSG00000238132	0	0.140233	0.153987	0.079078	0.0607268	0.0940535	0.238384	0.123043	0.298049	-3.01511	1.45524	0.0877336	0.20152	CASC4P1	cancer susceptibility 4 pseudogene 1	processed_pseudogene	NA
ENSG00000229544	0.231194	0.246116	0.450425	0.424069	0.513157	0.212756	0.588827	1.31967	0.946547	0.684742	1.45326	0.0027408	0.0194958	NKX1-2	NK1 homeobox 2	protein_coding	390010
ENSG00000246777	0.0260071	0.00794684	0.0767912	0.0896254	0.073415	0.0341115	0.0360239	0.0650785	0.038606	-2.68851	1.45203	0.0123475	0.0516185	AC044802.1		lincRNA	106699570
ENSG00000164061	0.0247403	0.0141745	0.0386006	0.0399655	0.0343738	0.00456326	0.0240955	0.0281905	0.0395947	-1.37832	1.44725	0.00533806	0.0294076	BSN	bassoon presynaptic cytomatrix protein	protein_coding	8927
ENSG00000225462	0.14055	0.107368	0.282956	0.678107	0.198378	0.0691307	0.121678	0.125608	1.12143	-1.77368	1.44486	0.121013	0.252416	FDPSP1	farnesyl diphosphate synthase pseudogene 1	processed_pseudogene	NA
ENSG00000135333	0.114404	0.111043	0.176127	0.149586	0.235088	0.0132402	0.19925	0.155167	0.0749234	0.0040378	1.44444	0.0246249	0.0828792	EPHA7	EPH receptor A7	protein_coding	2045
ENSG00000206337	0.0479698	0.0732892	0.064382	0.165313	0.118486	0	0.0664457	0.0171481	0.0445052	-3.0263	1.44146	0.140686	0.28082	HCP5	HLA complex P5	sense_overlapping	10866
ENSG00000133665	0.0203556	0.00932988	0.0163919	0.0210447	0.0754179	0.0200241	0.12688	0.0545746	0.101981	-3.13183	1.4386	0.0880061	0.201888	DYDC2	DPY30 domain containing 2	protein_coding	84332
ENSG00000166002	0.574383	0.564141	1.76756	1.84511	1.60694	0.665927	1.38521	1.47396	1.7814	0.533171	1.43601	9.07801e-06	0.000728511	SMCO4	single-pass membrane protein with coiled-coil domains 4	protein_coding	56935
ENSG00000112972	125.868	69.733	157.177	163.001	157.867	41.4284	194.117	179.491	359.568	9.40004	1.43314	0.000742185	0.00888925	HMGCS1	3-hydroxy-3-methylglutaryl-CoA synthase 1	protein_coding	3157
ENSG00000250859	0.0545792	0.116742	0.190457	0.282135	0.269623	0.125277	0.264602	0.234129	0.445607	-1.74651	1.43132	0.00796085	0.0382121	HNRNPKP1	heterogeneous nuclear ribonucleoprotein K pseudogene 1	processed_pseudogene	NA
ENSG00000140451	1.8967	1.79797	2.9593	2.99708	2.35576	0.254429	2.7821	1.72203	2.99951	3.23775	1.43062	0.00916097	0.0422278	PIF1	PIF1 5'-to-3' DNA helicase	protein_coding	80119
ENSG00000279561	0.0245843	0.0169021	0.0346452	0.0127083	0.0585548	0.00604597	0.0766193	0.0725033	0.0410555	-2.91789	1.42815	0.0383507	0.112545	AL845472.1	uncharacterized LOC100132249	TEC	100132249
ENSG00000100479	1.59614	1.00398	1.79127	1.85206	2.24686	0.250555	1.63171	1.57517	3.43117	2.32567	1.42473	0.00675832	0.0341353	POLE2	DNA polymerase epsilon 2, accessory subunit	protein_coding	5427
ENSG00000137868	0.0228371	0.0179439	0.042035	0.0539664	0.0552569	0.0192559	0.0643957	0.0769722	0.0508505	-1.33476	1.41913	0.0105587	0.0463952	STRA6	stimulated by retinoic acid 6	protein_coding	64220
ENSG00000152078	0.0508408	0.0559263	0.18287	0.122645	0.186572	0.0300077	0.088028	0.152664	0.0490555	-0.654928	1.41873	0.0120899	0.0508365	TMEM56	transmembrane protein 56	protein_coding	148534
ENSG00000156802	4.71946	4.0775	9.27275	9.09893	10.1859	2.04219	7.61248	7.09108	12.2352	5.70086	1.41774	4.2362e-05	0.00171123	ATAD2	ATPase family, AAA domain containing 2	protein_coding	29028
ENSG00000066583	5.01765	4.24399	9.71622	9.47926	9.73332	2.40436	10.1298	9.73583	10.9422	3.89897	1.41673	3.13772e-06	0.00046978	ISOC1	isochorismatase domain containing 1	protein_coding	51015
ENSG00000250966	0.732503	1.79061	3.14598	0.315543	1.42159	0.300239	3.04389	3.46954	4.5533	-0.751279	1.41422	0.246207	0.412395	AC023886.2	H3 histone, family 3B (H3.3B) (H3F3B) pseudogene	processed_pseudogene	NA
ENSG00000178233	0.018383	0.00842577	0.059214	0.0332594	0.0827045	0.00452091	0.0334206	0.00985723	0.00511659	-3.00146	1.40855	0.145844	0.287593	TMEM151B	transmembrane protein 151B	protein_coding	441151
ENSG00000269927	0.648122	0.14043	0.910989	0.889359	1.18506	0.32458	0.367262	0.821439	1.02332	0.577888	1.40563	0.0161102	0.0616034	AC004817.3	novel transcript	lincRNA	NA
ENSG00000108852	0.246204	0.165508	0.485746	0.347871	0.473472	0.0726584	0.260036	0.224431	0.662424	0.838382	1.40226	0.00670161	0.0339826	MPP2	membrane palmitoylated protein 2	protein_coding	4355
ENSG00000274525	1.42779	0.373954	3.36718	3.26856	3.13081	0.401295	1.05948	0.656227	0.681255	-1.84068	1.39973	0.0780675	0.185767	AC008443.7	general transcription factor IIi (GTF2I) pseudogene	unprocessed_pseudogene	NA
ENSG00000003096	0.510172	0.322758	0.836129	0.843167	0.916575	0.23326	0.821127	0.801418	1.19598	2.35934	1.39762	3.20219e-05	0.00144461	KLHL13	kelch like family member 13	protein_coding	90293
ENSG00000229372	0.502482	0.131606	0.693668	0.408174	0.493923	0.0353071	0.447439	0.0769823	0.679306	-2.21259	1.39581	0.0972089	0.216728	SZT2-AS1	SZT2 antisense RNA 1	antisense	100873952
ENSG00000167900	11.8498	7.13054	12.1153	13.3242	14.4135	1.86987	12.5065	13.6767	21.3726	4.48965	1.39109	0.00423862	0.0255169	TK1	thymidine kinase 1	protein_coding	7083
ENSG00000231434	0.324167	0.445742	0.67126	0.801947	0.919169	0.182222	0.841916	0.409725	1.54673	0.273664	1.39077	0.0101038	0.0450015	AL365440.1	heat shock 90kDa protein 1, alpha (HSPCA) pseudogene	processed_pseudogene	NA
ENSG00000186185	2.92651	2.31217	4.09704	4.31829	4.28463	0.593796	3.38179	3.51994	6.01831	3.95774	1.38828	0.00215032	0.0168208	KIF18B	kinesin family member 18B	protein_coding	146909
ENSG00000184260	0.321644	0.176909	0.414422	1.39664	0.885262	0.56953	0.801949	1.03482	1.28914	-1.83856	1.3861	0.0491885	0.134759	HIST2H2AC	histone cluster 2 H2A family member c	protein_coding	8338
ENSG00000214770	0.00748679	0.0823569	0.0723476	0.162545	0.0475521	0.0220946	0.14	0.0562032	0.033341	-2.28254	1.38536	0.0670313	0.167076	AL161756.1	novel transcript	antisense	NA
ENSG00000266709	2.52097	1.65665	4.79395	3.98798	4.32449	1.64332	7.57288	4.25078	5.57953	2.63368	1.3828	0.000110771	0.00294996	AC005224.4		lincRNA	NA
ENSG00000172318	0.128051	0.036118	0.126914	0.152754	0.16162	0.0339139	0.127912	0.126762	0.180946	-0.757047	1.38224	0.00520238	0.0290068	B3GALT1	beta-1,3-galactosyltransferase 1	protein_coding	8708
ENSG00000152377	1.03224	0.720771	2.75024	2.7555	2.81713	0.662408	1.57921	1.47456	1.41857	3.45564	1.3814	0.00202614	0.0162045	SPOCK1	SPARC (osteonectin), cwcv and kazal like domains proteoglycan 1	protein_coding	6695
ENSG00000267405	0.0854795	0.0783583	0.206505	0.39768	0.497677	0.0840874	0.0444009	0.183341	0.571001	-3.02183	1.38008	0.0808085	0.190471	AC005180.1	novel transcript	lincRNA	NA
ENSG00000078098	0.354667	0.174054	0.325996	0.300006	0.219957	0.045814	0.36473	0.303515	1.1806	1.04379	1.37712	0.0554373	0.146723	FAP	fibroblast activation protein alpha	protein_coding	2191
ENSG00000204389	9.56849	10.7442	25.5813	25.6242	37.6388	7.83228	13.2154	24.8573	24.6467	5.52727	1.37527	0.000126353	0.00315462	HSPA1A	heat shock protein family A (Hsp70) member 1A	protein_coding	3303
ENSG00000132718	0.0670296	0.0965571	0.181211	0.0989985	0.202732	0.0282591	0.184035	0.277268	0.0639652	-0.860703	1.37488	0.0268501	0.0881388	SYT11	synaptotagmin 11	protein_coding	23208
ENSG00000161888	5.83242	3.90458	6.68217	6.98004	7.33405	0.895387	6.06828	6.00844	10.3698	4.0805	1.3691	0.00490314	0.0280251	SPC24	SPC24, NDC80 kinetochore complex component	protein_coding	147841
ENSG00000285427	0.116825	0.0937061	0.176395	0.196268	0.247338	0.0143653	0.19722	0.0626433	0.146323	-2.08681	1.36752	0.0512523	0.138773	SOD2-OT1	SOD2 overlapping transcript 1	lincRNA	100129518
ENSG00000280191	0.179095	0.10945	0.24037	0.231448	0.14219	0.0146815	0.387616	0.0960332	0.16616	-1.95048	1.36373	0.0490969	0.134599	LINC01669	long intergenic non-protein coding RNA 1669	lincRNA	102724354
ENSG00000101003	3.52148	2.12569	4.88191	5.43236	6.35221	0.873616	3.23549	2.99609	7.53902	4.01731	1.35799	0.00480503	0.0277021	GINS1	GINS complex subunit 1	protein_coding	9837
ENSG00000023171	0.0371352	0.054157	0.111461	0.0837654	0.103637	0.00498143	0.0227964	0.0362044	0.043223	-0.489839	1.35553	0.0985639	0.218787	GRAMD1B	GRAM domain containing 1B	protein_coding	57476
ENSG00000114790	0.489058	0.368708	0.898078	1.00178	0.914454	0.251787	0.887929	0.798973	1.01264	2.04274	1.35468	5.47787e-06	0.000576636	ARHGEF26	Rho guanine nucleotide exchange factor 26	protein_coding	26084
ENSG00000224376	0.078548	0.0864051	0.227712	0.292346	0.116409	0.0309075	0.163202	0.168474	0.0874498	-2.51937	1.35368	0.0148999	0.0583587	AC017104.1	novel transcript	processed_transcript	NA
ENSG00000168496	6.54035	4.48269	11.0962	11.9116	16.6442	2.98785	7.26786	6.68832	20.1877	4.56204	1.35302	0.00267518	0.0192202	FEN1	flap structure-specific endonuclease 1	protein_coding	2237
ENSG00000051341	1.48127	1.17682	2.41792	2.67654	2.32523	0.45421	1.90207	1.88337	3.2864	4.15486	1.35145	0.000546243	0.00743658	POLQ	DNA polymerase theta	protein_coding	10721
ENSG00000025423	0.419609	0.33404	0.791406	0.422399	0.689663	0.108625	0.642406	0.61579	0.762214	0.277284	1.34977	0.00241403	0.0180435	HSD17B6	hydroxysteroid 17-beta dehydrogenase 6	protein_coding	8630
ENSG00000152253	4.30629	2.97315	5.57477	6.11457	6.65029	0.656873	3.53929	3.53671	6.9639	3.01599	1.34627	0.0116096	0.0495407	SPC25	SPC25, NDC80 kinetochore complex component	protein_coding	57405
ENSG00000154822	0.224263	0.107259	1.04431	1.03831	0.949601	0.278162	0.263368	0.29279	0.119412	0.731123	1.34268	0.129415	0.265083	PLCL2	phospholipase C like 2	protein_coding	23228
ENSG00000240057	0.112784	0.0459504	0.151372	0.168426	0.172454	0.024655	0.260373	0.0806353	0.0697589	-2.12741	1.33884	0.030924	0.0970478	AC078785.1	novel transcript	antisense	NA
ENSG00000173320	0.00665117	0.0101618	0.0767702	0.0481345	0.0563263	0.0218095	0.0207291	0.026154	0.00493663	-2.08461	1.33763	0.116095	0.24506	STOX2	storkhead box 2	protein_coding	56977
ENSG00000196104	0.201512	0.133412	0.283979	0.29514	0.302198	0.0495575	0.28494	0.336166	0.211885	0.0202665	1.33678	0.00194591	0.015785	SPOCK3	SPARC (osteonectin), cwcv and kazal like domains proteoglycan 3	protein_coding	50859
ENSG00000187187	0.0278541	0.028087	0.0493469	0.0547146	0.0471773	0.0109602	0.0607672	0.0567559	0.0589206	-1.26304	1.33559	0.00130905	0.012385	ZNF546	zinc finger protein 546	protein_coding	339327
ENSG00000226342	0.0843018	0.0772787	0.135773	0.226605	0.214176	0.0995147	0.280251	0.253141	0.356652	-2.03726	1.33542	0.00509743	0.0286796	NMD3P1	NMD3 ribosome export adaptor pseudogene 1	processed_pseudogene	NA
ENSG00000148835	2.0651	1.79453	4.21	3.76206	4.07957	1.3669	4.69746	3.99298	5.52133	3.47981	1.33279	2.01474e-06	0.000403881	TAF5	TATA-box binding protein associated factor 5	protein_coding	6877
ENSG00000163131	0.0593383	0.0435159	0.143352	0.122694	0.125628	0.0466975	0.172605	0.152726	0.0726693	-1.456	1.33189	0.00717693	0.0355292	CTSS	cathepsin S	protein_coding	1520
ENSG00000145242	0.0255143	0.00467775	0.0205462	0.0369294	0.0216071	0.0100395	0.0212048	0.0437796	0.0397682	-1.88506	1.33062	0.0176013	0.0654044	EPHA5	EPH receptor A5	protein_coding	2044
ENSG00000154146	3.56487	2.40699	3.3183	4.06204	4.26062	0.414784	2.76761	3.24755	6.89218	2.17021	1.32745	0.0201388	0.0717784	NRGN	neurogranin	protein_coding	4900
ENSG00000006740	0.148675	0.109031	0.117548	0.117377	0.185999	0.0398874	0.401579	0.437744	0.282896	0.710987	1.32491	0.0316487	0.0984967	ARHGAP44	Rho GTPase activating protein 44	protein_coding	9912
ENSG00000175426	0.0992751	0.125673	0.220799	0.112411	0.180155	0.0186016	0.117867	0.212931	0.147368	-0.370763	1.32365	0.0293011	0.093406	PCSK1	proprotein convertase subtilisin/kexin type 1	protein_coding	5122
ENSG00000039139	0.0822315	0.0362945	0.0882926	0.0991847	0.0709284	0.0179761	0.0775176	0.104518	0.15428	0.373071	1.32187	0.00698365	0.0348967	DNAH5	dynein axonemal heavy chain 5	protein_coding	1767
ENSG00000157470	0.310342	0.251504	0.543288	0.585898	0.552297	0.128309	0.406509	0.525758	0.686018	1.35479	1.3209	0.000201594	0.0041448	FAM81A	family with sequence similarity 81 member A	protein_coding	145773
ENSG00000277739	0.163975	0.601259	0.528185	1.52574	0.867904	0.32261	0.511046	1.40681	1.46047	-2.8339	1.31644	0.111942	0.239054	RF00002		rRNA	NA
ENSG00000272054	0.0197909	0.0120947	0.0318744	0.0886639	0.0628506	0.0194686	0.0685336	0.0212243	0.0367229	-2.88521	1.31543	0.0255065	0.0848769	AC007390.2	novel transcript	sense_intronic	NA
ENSG00000273449	0.0541278	0.793895	0.806379	0.979305	0.343791	0.239608	0.759126	0.261216	0.753275	-1.26628	1.31282	0.0728038	0.177165	AC093788.1	novel transcript	lincRNA	NA
ENSG00000109084	4.35778	2.81223	5.08739	4.189	5.04197	1.02493	5.72981	6.01246	10.3845	3.81422	1.30859	0.00434316	0.0259636	TMEM97	transmembrane protein 97	protein_coding	27346
ENSG00000228716	3.81814	2.42553	3.67495	4.08272	4.58393	0.621329	3.79511	4.02756	7.63379	4.09352	1.30443	0.00842585	0.0398911	DHFR	dihydrofolate reductase	protein_coding	1719
ENSG00000180998	0.0243064	0.0482764	0.0978673	0.11727	0.0900557	0.0358658	0.0505022	0.117301	0.081183	-1.14141	1.30297	0.00312503	0.0212063	GPR137C	G protein-coupled receptor 137C	protein_coding	283554
ENSG00000084710	0.0355324	0.00434296	0.0362438	0.0220412	0.0225683	0.027963	0.0418352	0.0533482	0.150325	-1.17728	1.30287	0.0898413	0.204714	EFR3B	EFR3 homolog B	protein_coding	22979
ENSG00000255129	0.445198	0.0240064	0.126533	0.135374	0.194055	0.0257616	0.27206	0.140424	0.466496	-2.59641	1.29846	0.113529	0.241477	AP000880.1		antisense	NA
ENSG00000103832	0.114362	0.0655218	0.0575586	0.162572	0.105929	0	0.0594036	0.0766533	0.127323	-2.71428	1.29643	0.109945	0.236163	GOLGA8UP	golgin A8 family member U, pseudogene	unprocessed_pseudogene	NA
ENSG00000138658	1.18234	0.970152	1.97525	1.98599	1.78842	0.366006	1.66922	1.4926	2.23685	3.73461	1.29518	0.000408993	0.00634892	ZGRF1	zinc finger GRF-type containing 1	protein_coding	55345
ENSG00000256663	12.2003	6.8849	13.658	16.0219	18.9619	3.90226	13.3705	13.084	33.506	4.37392	1.29466	0.00270262	0.0193335	AC112777.1	ubiquitin-like with PHD and ring finger domains 1 (UHRF1) pseudogene	processed_pseudogene	NA
ENSG00000263823	0.11101	0.072687	0.191559	0.278723	0.369326	0.0780014	0.181224	0.204086	0.158902	-1.82294	1.29461	0.00467744	0.0271669	AC009831.1	novel transcript, antisense to KIAA1012	antisense	NA
ENSG00000076716	0.0202324	0.00463672	0.0244392	0.0261468	0.0160632	0.00497573	0.0472923	0.0433956	0.00563134	-2.692	1.29369	0.0997972	0.220713	GPC4	glypican 4	protein_coding	2239
ENSG00000134398	0.155609	0.165653	0.129351	0.140119	0.180666	0.0197516	0.265952	0.274544	0.346489	-0.23344	1.2932	0.039651	0.115297	ERN2	endoplasmic reticulum to nucleus signaling 2	protein_coding	10595
ENSG00000158163	0.517181	0.578943	1.13329	1.08994	1.18444	0.215244	1.03323	0.602636	0.996563	1.89115	1.29062	0.000983983	0.0104849	DZIP1L	DAZ interacting zinc finger protein 1 like	protein_coding	199221
ENSG00000270933	0.134341	0.831259	1.02773	1.11112	0.53329	0.099115	1.70964	0.144071	0.224349	-1.96999	1.28907	0.167121	0.316228	AC010719.1	novel transcript	lincRNA	NA
ENSG00000138336	0.0513217	0.0544745	0.0739561	0.128459	0.0943593	0.0212572	0.0954084	0.133252	0.0811961	-0.585142	1.28858	0.00644021	0.033206	TET1	tet methylcytosine dioxygenase 1	protein_coding	80312
ENSG00000205794	0.0155538	0.042774	0.0876761	0.048241	0.0987893	0.0459014	0.161583	0.0333606	0.207798	-3.42084	1.28736	0.1372	0.276213	AC098591.1		transcribed_processed_pseudogene	344967
ENSG00000121743	0.149249	0.154468	0.329545	0.228964	0.351659	0.0947213	0.365117	0.30979	0.359126	0.365365	1.28442	0.000331668	0.00560091	GJA3	gap junction protein alpha 3	protein_coding	2700
ENSG00000206344	0	0.0532365	0.101327	0.160109	0.0307383	0.0285644	0.100553	0.0103801	0.010776	-3.51736	1.28428	0.220425	0.382107	HCG27	HLA complex group 27	lincRNA	253018
ENSG00000011028	1.19224	1.0728	3.07758	2.96808	2.98873	0.597204	2.54934	1.9924	0.810256	3.60055	1.28327	0.010089	0.0449578	MRC2	mannose receptor C type 2	protein_coding	9902
ENSG00000255875	0.0566966	0.103946	0.433738	0.234464	0.0900267	0.111546	0.353401	0.182409	0.220927	-2.46855	1.27984	0.0282626	0.0911297	AC008813.1	poly(A) binding protein, nuclear 1 (PABPN1) pseudogene	processed_pseudogene	NA
ENSG00000232810	9.52035	1.96225	4.0382	3.9154	3.94565	1.01605	5.36506	12.2487	19.832	3.22066	1.27937	0.094882	0.212917	TNF	tumor necrosis factor	protein_coding	7124
ENSG00000198691	0.00882353	0.0107846	0.0236847	0.00912225	0.00311347	0.00289328	0.0519433	0.0346962	0.0229215	-2.62261	1.27562	0.137787	0.27693	ABCA4	ATP binding cassette subfamily A member 4	protein_coding	24
ENSG00000260101	0.0131559	0.0723592	0.0423767	0.10881	0.111412	0.0129416	0.0273344	0.0564348	0.146468	-2.92542	1.27402	0.076791	0.183661	AC008074.2		lincRNA	101927402
ENSG00000106025	1.67602	1.41348	3.05326	3.07277	3.57206	0.989237	3.66032	3.23535	2.8031	3.07643	1.2734	2.39344e-06	0.000426498	TSPAN12	tetraspanin 12	protein_coding	23554
ENSG00000181544	0.942641	0.742495	1.27077	1.31384	1.36744	0.219802	1.1026	1.18314	1.68693	1.9106	1.27314	0.00200092	0.0160646	FANCB	FA complementation group B	protein_coding	2187
ENSG00000274460	0.0673058	0.123397	0.2168	0.365318	0.0712485	0.0165524	0.38457	0.0180451	0.149867	-2.80441	1.27028	0.195099	0.350744	AC092119.2	novel transcript	lincRNA	NA
ENSG00000188486	28.6167	16.8425	36.7385	37.3958	42.6505	8.86877	32.022	32.073	58.4242	5.70393	1.26447	0.000585272	0.00777595	H2AFX	H2A histone family member X	protein_coding	3014
ENSG00000126787	17.4393	12.4994	23.2443	21.0358	22.4587	4.06504	19.0198	23.1927	30.9402	6.13304	1.26108	0.00193563	0.0157443	DLGAP5	DLG associated protein 5	protein_coding	9787
ENSG00000146122	0.00968284	0.00355047	0.0109164	0.0400426	0.0246001	0	0.00402367	0	0.00431207	-3.41261	1.26058	0.34089	0.511848	DAAM2	dishevelled associated activator of morphogenesis 2	protein_coding	23500
ENSG00000115414	271.983	149.66	478.648	480.49	434.029	131.659	561.234	421.69	234.527	12.4515	1.26039	0.000288749	0.00515482	FN1	fibronectin 1	protein_coding	2335
ENSG00000073111	6.0136	3.41078	7.32372	8.19611	9.47025	2.03902	6.59293	6.10885	14.5526	5.12404	1.26017	0.00147537	0.013264	MCM2	minichromosome maintenance complex component 2	protein_coding	4171
ENSG00000144681	0.433736	0.512698	0.721538	0.820138	0.906206	0.415444	1.70159	1.8606	1.06109	1.7782	1.2591	0.00266728	0.0191908	STAC	SH3 and cysteine rich domain	protein_coding	6769
ENSG00000092470	3.6851	2.1092	3.80975	3.82894	4.16147	0.647553	3.35538	3.59573	6.76711	3.85856	1.25879	0.00750483	0.0366594	WDR76	WD repeat domain 76	protein_coding	79968
ENSG00000005381	0.0853825	0.00652245	0.0401082	0.0662049	0.030128	0.0139987	0.0960928	0.0228916	0.15051	-2.56597	1.25644	0.112283	0.239516	MPO	myeloperoxidase	protein_coding	4353
ENSG00000125378	0.0569817	0.0298483	0.104883	0.050495	0.0775538	0.00800767	0.0845663	0.0698385	0.0271883	-2.8371	1.25638	0.108807	0.234493	BMP4	bone morphogenetic protein 4	protein_coding	652
ENSG00000112118	14.4893	8.92832	16.3783	16.9625	21.5519	3.82027	15.8379	14.0129	34.1759	5.91457	1.25471	0.00325736	0.0217109	MCM3	minichromosome maintenance complex component 3	protein_coding	4172
ENSG00000175564	0.0408603	0.0561844	0.0658081	0.105609	0.0720898	0.0200974	0.0778221	0.116853	0.136473	-1.77932	1.25368	0.00738389	0.0362325	UCP3	uncoupling protein 3	protein_coding	7352
ENSG00000140600	0.0746007	0.116256	0.144179	0.208241	0.165839	0.0146772	0.0930003	0.120006	0.0830552	-1.48524	1.25326	0.0309002	0.0969901	SH3GL3	SH3 domain containing GRB2 like 3, endophilin A3	protein_coding	6457
ENSG00000278959	0.0101326	0.185769	0.138713	0.146658	0.0858089	0.0398702	0.126317	0.130397	0.090247	-2.41761	1.25248	0.0563612	0.148338	AC006378.2	tec	TEC	NA
ENSG00000202078	1.55414	2.23876	4.82728	8.49284	7.52081	2.18404	3.92103	2.6191	3.9549	-1.24692	1.25219	0.0101244	0.0450374	RF00019		misc_RNA	NA
ENSG00000062582	0.336046	0.220036	0.378856	0.575729	0.426877	0.132229	0.389005	1.02967	0.534471	0.108511	1.25028	0.00717373	0.0355292	MRPS24	mitochondrial ribosomal protein S24	protein_coding	64951
ENSG00000183092	0.0318459	0.00875786	0.0384674	0.0526785	0.0303403	0.0156636	0.0330837	0.0409829	0.056728	-1.99088	1.24852	0.0144452	0.0570947	BEGAIN	brain enriched guanylate kinase associated	protein_coding	57596
ENSG00000275437	0.0474642	0.149177	0.207491	0.245356	0.279934	0.113393	0.162015	0.276325	0.226471	-0.711146	1.24655	0.00269629	0.0193179	AL121832.3	novel transcript, sense intronic to CABLES2	sense_intronic	NA
ENSG00000182459	0.129588	0.0593961	0.135661	0.10718	0.109743	0.0382432	0.309637	0.20846	0.216411	-1.74064	1.2434	0.030382	0.0958151	TEX19	testis expressed 19	protein_coding	400629
ENSG00000133302	1.58875	1.17151	2.47161	2.34648	2.49869	0.680107	2.5102	2.19436	3.60368	3.93359	1.24309	8.28723e-05	0.00245018	SLF1	SMC5-SMC6 complex localization factor 1	protein_coding	84250
ENSG00000261604	0.0502367	0.0276309	0.0890003	0.0519375	0.0106359	0.00988372	0.0521893	0.0969754	0.234906	-2.84865	1.24013	0.165312	0.313655	AC114947.2	novel transcript, antisense to HMGCS1	antisense	NA
ENSG00000126803	0.277938	0.127392	0.632985	0.516327	0.671187	0.222147	0.157905	0.512304	0.570523	0.997511	1.23902	0.0255167	0.0848795	HSPA2	heat shock protein family A (Hsp70) member 2	protein_coding	3306
ENSG00000198133	0.00786835	0.0324578	0.0475217	0.0284716	0.0124939	0.0038701	0.0245225	0.0253147	0.0394203	-2.8065	1.23782	0.0525773	0.141254	TMEM229B	transmembrane protein 229B	protein_coding	161145
ENSG00000109099	0.210237	0.0642406	0.407573	0.249555	0.403891	0.0612778	0.153694	0.183711	0.0953588	-0.837937	1.2377	0.0449898	0.126227	PMP22	peripheral myelin protein 22	protein_coding	5376
ENSG00000223802	0.0200545	0.0245118	0.0161495	0.00691116	0.00707644	0	0.0486127	0.114704	0.0669819	-3.43445	1.23236	0.240965	0.406721	CERS1	ceramide synthase 1	protein_coding	10715
ENSG00000154479	0.302944	0.318847	0.542122	0.4408	0.700767	0.132449	0.582811	0.541475	0.58711	0.0151007	1.23121	0.00101529	0.0106927	CCDC173	coiled-coil domain containing 173	protein_coding	129881
ENSG00000171115	0.0359774	0.0824504	0.0724298	0.0867893	0.165035	0.0235943	0.124586	0.173624	0.0534062	-1.14108	1.22992	0.0430062	0.122265	GIMAP8	GTPase, IMAP family member 8	protein_coding	155038
ENSG00000180340	0.74837	1.19782	2.41059	3.02114	2.77902	0.934835	1.85109	2.3058	1.36219	1.65426	1.2283	0.00045159	0.00674795	FZD2	frizzled class receptor 2	protein_coding	2535
ENSG00000267648	0.14402	0	0.115976	0.148895	0.365895	0.198344	0.0299235	0.339791	0.224478	-3.10647	1.22784	0.211152	0.370191	AC060766.5	DTW domain containing 2 (DTWD2) pseudogene	transcribed_processed_pseudogene	NA
ENSG00000133119	4.72259	2.9768	6.05952	6.32646	6.48699	1.50276	6.13041	5.4391	9.02864	3.96386	1.22674	0.0005118	0.00715405	RFC3	replication factor C subunit 3	protein_coding	5983
ENSG00000255491	0.111835	0.193645	0.440285	0.488177	0.184156	0.0977896	0.387271	0.253195	0.207515	-1.00778	1.22559	0.00980564	0.044112	AC100858.3		lincRNA	NA
ENSG00000133083	0.0052358	0.00479961	0.00843259	0.0108261	0.00554251	0	0.0072524	0.00187167	0.00777223	-3.23024	1.22552	0.156065	0.30127	DCLK1	doublecortin like kinase 1	protein_coding	9201
ENSG00000173376	0.162269	0.0840765	0.306796	0.30635	0.365955	0.0832834	0.183235	0.174022	0.196368	-0.597146	1.22466	0.00706101	0.0351896	NDNF	neuron derived neurotrophic factor	protein_coding	79625
ENSG00000174371	6.19328	4.79406	7.22723	7.30513	8.24962	0.983609	5.4456	5.53053	11.0039	4.69271	1.22418	0.0136295	0.0549706	EXO1	exonuclease 1	protein_coding	9156
ENSG00000226986	0.609122	0.767768	1.16497	1.37757	1.37021	0.411952	1.34469	1.38813	1.73777	-0.523194	1.22087	0.000552697	0.00747585	AC092017.1	pseudogene similar to px19-like protein (PX19)	processed_pseudogene	NA
ENSG00000077152	9.24863	5.76346	11.9726	12.0582	12.5877	2.55461	9.35566	11.2865	15.7072	4.07959	1.22076	0.00116097	0.0115111	UBE2T	ubiquitin conjugating enzyme E2 T	protein_coding	29089
ENSG00000163009	0.0501363	0.0643434	0.104972	0.114034	0.106147	0.00986397	0.020834	0.0860281	0.145127	-2.49316	1.21897	0.089837	0.204714	C2orf48	chromosome 2 open reading frame 48	lincRNA	348738
ENSG00000168772	0.275932	0.229231	0.409686	0.418995	0.392503	0.0848243	0.483732	0.559467	0.264002	0.871001	1.21834	0.0037309	0.0236734	CXXC4	CXXC finger protein 4	protein_coding	80319
ENSG00000170390	0.0653623	0.0699032	0.228085	0.281563	0.219105	0.0535815	0.215025	0.210289	0.0121283	-1.11383	1.21731	0.184012	0.337187	DCLK2	doublecortin like kinase 2	protein_coding	166614
ENSG00000158715	0.914887	0.546688	1.39162	1.45032	1.63565	0.366661	0.887082	1.38088	1.31282	2.03656	1.2168	0.0004162	0.00642199	SLC45A3	solute carrier family 45 member 3	protein_coding	85414
ENSG00000086300	1.06971	0.60143	1.79749	2.25608	2.25719	0.547189	1.09647	1.01717	1.85786	2.12059	1.21571	0.00303875	0.020873	SNX10	sorting nexin 10	protein_coding	29887
ENSG00000241255	0.249634	0.629303	1.1559	0.838778	0.858836	0.85949	2.2692	1.07086	1.87599	-1.41582	1.21355	0.0199714	0.0714473	AL136126.1	ribosomal protein S24 (RPS24) pseudogene	processed_pseudogene	NA
ENSG00000272040	0.150486	0.137949	0.242368	0.733454	0.455148	0.211479	0.357338	0.438047	0.311147	-1.34883	1.21332	0.00932166	0.0426435	AC010245.2	novel transcript	lincRNA	NA
ENSG00000196950	10.6562	5.83515	14.9836	15.1156	13.6226	5.05938	15.739	15.4695	20.146	6.48008	1.21112	7.38726e-05	0.00226224	SLC39A10	solute carrier family 39 member 10	protein_coding	57181
ENSG00000205670	0.0716806	0.065709	0.0817743	0.277903	0.189699	0.0587611	0.316483	0.0960903	0.113056	-0.957685	1.21053	0.0425588	0.1213	SMIM11A	small integral membrane protein 11A	protein_coding	54065
ENSG00000183150	0.0478235	0.0263036	0.0462137	0.108774	0.06075	0.0188179	0.0794917	0.0615447	0.106487	-2.60949	1.20906	0.0345794	0.104646	GPR19	G protein-coupled receptor 19	protein_coding	2842
ENSG00000254389	0.0523216	0.0599535	0.105334	0.0270465	0.138466	0.0128674	0.135888	0.0841667	0.116502	-2.6818	1.20807	0.0786303	0.186694	RHPN1-AS1	RHPN1 antisense RNA 1 (head to head)	antisense	78998
ENSG00000104738	12.438	8.07063	14.8865	16.1175	18.3083	3.9428	13.34	14.0604	28.7887	6.69318	1.2077	0.00150755	0.0134691	MCM4	minichromosome maintenance complex component 4	protein_coding	4173
ENSG00000260296	0.0433677	0.258406	0.314309	0.291434	0.275449	0.127984	0.495586	0.186035	0.217271	-1.8571	1.20722	0.0299014	0.0947651	AC095057.3	novel transcript, overlapping N4BP2	sense_overlapping	NA
ENSG00000214796	0.135704	0.147723	0.198069	0.184141	0.116718	0.0333734	0.326012	0.345639	0.179411	-1.05562	1.20111	0.0262673	0.0867662	AC098934.1	tubulin, alpha (TUBA) pseudogene	transcribed_unprocessed_pseudogene	NA
ENSG00000159904	0.0433303	0.0926811	0.186096	0.104527	0.214053	0.071041	0.135043	0.139406	0.225124	-2.06777	1.20093	0.00877664	0.0410215	ZNF890P	zinc finger protein 890, pseudogene	transcribed_unprocessed_pseudogene	NA
ENSG00000151503	5.29071	4.262	7.76513	8.02546	7.58796	1.79803	7.02915	7.24442	10.1441	5.92363	1.20033	0.000348495	0.00580588	NCAPD3	non-SMC condensin II complex subunit D3	protein_coding	23310
ENSG00000120437	38.604	24.0788	43.8039	42.7587	42.1998	10.4023	47.9798	49.4985	72.7946	7.42215	1.1997	0.00231989	0.0175996	ACAT2	acetyl-CoA acetyltransferase 2	protein_coding	39
ENSG00000231701	0.0850448	0.285853	0.388082	0.498236	0.390116	0.111546	0.530102	0.243212	0.157805	-2.05538	1.19747	0.0719854	0.175649	BMS1P13	BMS1, ribosome biogenesis factor pseudogene 13	unprocessed_pseudogene	NA
ENSG00000197299	1.57506	1.08891	2.22191	2.13361	2.18862	0.425256	1.55818	1.61658	2.99236	3.56032	1.19657	0.0024314	0.018098	BLM	BLM RecQ like helicase	protein_coding	641
ENSG00000273373	0.0440144	0.121043	0.170131	0.191119	0.139778	0.0432976	0.155465	0.0660832	0.215611	-1.58734	1.19186	0.0313201	0.0978297	AL355488.1	novel transcript, antisense to SLC16A4	antisense	NA
ENSG00000105204	0.0707375	0.0936642	0.987368	1.0076	1.0317	0.610806	0.163304	0.0758608	0.148758	-0.515323	1.19018	0.258216	0.426509	DYRK1B	dual specificity tyrosine phosphorylation regulated kinase 1B	protein_coding	9149
ENSG00000075218	3.64317	2.57523	4.61499	4.81209	4.60787	0.837781	3.57587	3.89435	6.27503	3.99124	1.19008	0.00326748	0.0217413	GTSE1	G2 and S-phase expressed 1	protein_coding	51512
ENSG00000257167	0.814601	0.493258	1.02911	1.18214	1.16294	0.205847	0.729804	0.625145	1.54759	1.54667	1.18915	0.00933565	0.0426583	TMPO-AS1	TMPO antisense RNA 1	antisense	100128191
ENSG00000085999	1.79648	1.30313	2.10082	2.23684	2.57972	0.391862	1.94745	1.7088	3.07837	2.63913	1.18793	0.00526781	0.0291905	RAD54L	RAD54 like	protein_coding	8438
ENSG00000064225	0.28727	0.25968	0.62974	0.631115	0.532171	0.247267	0.646609	0.62471	0.555253	1.56635	1.18535	1.36825e-06	0.000341605	ST3GAL6	ST3 beta-galactoside alpha-2,3-sialyltransferase 6	protein_coding	10402
ENSG00000260329	0.32449	0.266146	0.646388	0.706265	0.524287	0.168003	0.337102	0.604408	0.646473	-0.566317	1.18172	0.0044931	0.0264553	AC007541.1	novel transcript, antisense to C12orf23	antisense	NA
ENSG00000102384	1.88699	1.31464	2.24894	2.70121	2.32328	0.525463	1.94223	2.35367	3.74919	3.19214	1.18033	0.00309927	0.0211583	CENPI	centromere protein I	protein_coding	2491
ENSG00000134802	0.0111084	0	0.313087	0.287111	0.335134	0.0928833	0	0	0	-3.881	1.1802	0.568013	0.715278	SLC43A3	solute carrier family 43 member 3	protein_coding	29015
ENSG00000267201	0.540986	0.495917	0.490101	0.489389	1.07377	0.0665219	0.281006	1.30538	1.05402	-2.19159	1.17854	0.0877008	0.201471	LINC01775	long intergenic non-protein coding RNA 1775	lincRNA	101928602
ENSG00000154274	0.380399	0.240775	0.51784	0.496279	0.651962	0.294017	0.818595	0.815901	0.947854	0.714755	1.17791	0.00136027	0.0126826	C4orf19	chromosome 4 open reading frame 19	protein_coding	55286
ENSG00000162595	0.0246084	0.0225583	0.0693583	0.0636037	0.0781497	0.0121038	0.166171	0	0.0547944	-3.15782	1.17713	0.225444	0.388216	DIRAS3	DIRAS family GTPase 3	protein_coding	9077
ENSG00000231744	0.785299	0.871429	1.03179	1.32465	0.918806	0.284609	1.88927	0.975151	2.76093	-0.660125	1.17483	0.027392	0.0892674	AL669818.1	RAN binding protein 1 (RANBP1) pseudogene	processed_pseudogene	NA
ENSG00000224097	0.0151958	0.111439	0.122369	0.0785512	0.0643437	0.0597932	0.157864	0.162964	0.203015	-2.62542	1.17481	0.05505	0.145913	AC021148.1		transcribed_processed_pseudogene	NA
ENSG00000180447	0.150867	0.130163	0.350177	0.357823	0.263042	0.15714	0.285802	0.38069	0.375449	-0.473295	1.17209	0.000368501	0.00599682	GAS1	growth arrest specific 1	protein_coding	2619
ENSG00000169064	0.0821115	0.0984312	0.142418	0.111012	0.0869215	0.0124268	0.157482	0.155796	0.0562567	-1.54713	1.16926	0.0816572	0.191728	ZBBX	zinc finger B-box domain containing	protein_coding	79740
ENSG00000187741	0.968896	0.71574	1.21185	1.37734	1.3148	0.276302	1.26622	1.04183	1.6869	3.42243	1.16712	0.00124673	0.0120621	FANCA	FA complementation group A	protein_coding	2175
ENSG00000136982	3.1035	2.32367	3.67117	3.57726	4.30558	0.843829	3.87495	4.15518	5.42963	3.21761	1.16352	0.00155692	0.0137461	DSCC1	DNA replication and sister chromatid cohesion 1	protein_coding	79075
ENSG00000266235	1.95131	3.57749	2.91822	9.79865	8.85262	0.822655	4.34389	1.79369	3.10349	-1.70647	1.163	0.0801916	0.189475	MIR3176	microRNA 3176	miRNA	100423037
ENSG00000231066	0.0891762	0.136245	0.382997	0.430244	0.346133	0.175448	0.277926	0.0956349	0.496412	-2.40542	1.1613	0.0538403	0.143595	NPM1P9	nucleophosmin 1 pseudogene 9	processed_pseudogene	NA
ENSG00000279691	0.123587	0.226583	0.39809	0.127771	1.4391	0.364724	1.15552	0.265077	1.23834	-3.30347	1.15979	0.146895	0.28898	AC113410.3	TEC	TEC	NA
ENSG00000004660	0.10476	0.123912	0.182328	0.132762	0.193174	0.0498646	0.280855	0.23919	0.184354	0.264419	1.15737	0.00434036	0.0259555	CAMKK1	calcium/calmodulin dependent protein kinase kinase 1	protein_coding	84254
ENSG00000197826	0.0112051	0.00513581	0.0496279	0.0231689	0.0177922	0.00551131	0.0116406	0.018025	0.00623748	-3.33913	1.15724	0.0804859	0.18997	CFAP299	cilia and flagella associated protein 299	protein_coding	255119
ENSG00000178999	13.9939	10.4266	16.1282	16.3889	14.6833	2.67611	14.0493	15.0554	23.3198	4.96091	1.15524	0.00781647	0.03767	AURKB	aurora kinase B	protein_coding	9212
ENSG00000218358	0.158786	0.121298	0.191801	0.191522	0.252132	0.0260334	0.151211	0.127715	0.265172	-1.83455	1.15434	0.0449663	0.12622	RAET1K	retinoic acid early transcript 1K pseudogene	transcribed_unprocessed_pseudogene	646024
ENSG00000122592	0	0.00953884	0.72902	0.484111	0.837162	0.634649	0.0108102	0	0	-3.47744	1.15421	0.58486	0.728197	HOXA7	homeobox A7	protein_coding	3204
ENSG00000014138	0.319846	0.265085	0.43751	0.502807	0.561212	0.142233	0.487037	0.380602	0.834139	1.29149	1.15272	0.00212415	0.0167033	POLA2	DNA polymerase alpha 2, accessory subunit	protein_coding	23649
ENSG00000261326	0.0598984	0.312555	0.397012	0.462066	0.297526	0.0861181	0.315919	0.0988257	0.20006	0.134929	1.15115	0.0677265	0.16808	LINC01355	long intergenic non-protein coding RNA 1355	lincRNA	NA
ENSG00000112742	6.94734	5.54487	9.19485	9.29539	8.1489	2.00499	8.8111	9.83609	11.9802	5.18822	1.14885	0.00125876	0.0121262	TTK	TTK protein kinase	protein_coding	7272
ENSG00000139734	7.85482	5.61511	9.77577	9.31969	9.20711	1.88032	7.84491	9.34925	13.354	5.90443	1.1477	0.00375958	0.0237131	DIAPH3	diaphanous related formin 3	protein_coding	81624
ENSG00000215007	0.525298	0.558582	1.01523	0.999271	1.53475	0.248037	0.414743	0.811215	1.33341	-0.191578	1.14761	0.017734	0.0656751	DNAJA1P3	DnaJ heat shock protein family (Hsp40) member A1 pseudogene 3	processed_pseudogene	NA
ENSG00000261051	0.143703	0.0548882	0.115722	0.210472	0.164798	0.0353408	0.17417	0.128426	0.146657	-1.91407	1.14732	0.0154002	0.059714	AC107021.2	novel transcript, overlapping to PLOD2	sense_overlapping	NA
ENSG00000166508	12.1094	9.69006	17.1031	17.6761	19.1464	5.24428	17.5241	15.6733	28.2244	6.13869	1.14688	0.000226225	0.00444926	MCM7	minichromosome maintenance complex component 7	protein_coding	4176
ENSG00000250081	0.618614	0.504069	0.719561	1.27911	1.16418	0.0676155	0.357032	0.368566	0.765245	-2.14034	1.14609	0.0987438	0.219077	AC025176.1	novel transcript	lincRNA	NA
ENSG00000230753	0.107062	0.556143	0.287384	0.184478	0.226667	0	0.259521	0.459265	0.0794636	-2.83126	1.14555	0.199849	0.356611	ZNF341-AS1	ZNF341 antisense RNA 1	antisense	101929746
ENSG00000159842	2.29562	1.93224	4.84022	5.19963	4.77041	1.57897	3.42729	3.93858	3.49087	5.39973	1.14375	7.37215e-06	0.000648532	ABR	ABR, RhoGEF and GTPase activating protein	protein_coding	29
ENSG00000153233	0.0390326	0.0536713	0.110013	0.110974	0.154947	0.0527958	0.101374	0.0941842	0.0923444	-1.09051	1.14323	0.00549091	0.0300014	PTPRR	protein tyrosine phosphatase, receptor type R	protein_coding	5801
ENSG00000168078	10.0237	7.34029	11.2727	11.1058	12.0093	1.97209	9.84748	10.7124	15.959	4.45745	1.14304	0.00678029	0.0342061	PBK	PDZ binding kinase	protein_coding	55872
ENSG00000151725	7.30643	4.54823	7.48465	7.19366	7.2128	1.21183	6.84902	7.25249	10.0073	4.29755	1.14274	0.00921251	0.0423816	CENPU	centromere protein U	protein_coding	79682
ENSG00000176268	0.165054	0.302607	0.53166	0.767889	0.262084	0.243549	0.342939	0.885043	0.918798	-2.99196	1.14148	0.0553608	0.146561	CYCSP34	cytochrome c, somatic pseudogene 34	processed_pseudogene	NA
ENSG00000207523	0.377267	1.38335	1.36713	2.53525	1.59747	0.185561	0.39193	1.82066	0.630033	-2.66608	1.13991	0.109481	0.235506	SNORA66	small nucleolar RNA, H/ACA box 66	snoRNA	26782
ENSG00000258445	0.527746	0.409352	0.523057	0.755464	1.03137	0.159739	0.759126	0.478897	1.2655	-1.34348	1.13774	0.0309415	0.0970518	AL132777.1	MAD2 mitotic arrest deficient-like 1 (yeast) (MAD2L1) pseudogene	processed_pseudogene	NA
ENSG00000123080	2.03398	1.32388	2.41122	2.54842	2.84949	0.587611	2.0659	2.38401	3.40935	2.91762	1.1372	0.00169876	0.0144814	CDKN2C	cyclin dependent kinase inhibitor 2C	protein_coding	1031
ENSG00000261349	0.929194	0.701469	1.45251	1.58225	1.09935	0.376378	1.41957	1.05511	2.069	-0.947867	1.13438	0.00603458	0.0318632	AL031432.2	novel pseudogene	unprocessed_pseudogene	NA
ENSG00000109674	3.79842	2.8602	4.02832	4.35653	4.20941	0.650562	3.65538	3.77347	5.77697	3.42202	1.13384	0.0111952	0.0483489	NEIL3	nei like DNA glycosylase 3	protein_coding	55247
ENSG00000110944	3.44514	1.9375	4.37421	4.47953	3.37846	1.41383	5.48933	4.53333	6.14163	2.03549	1.13378	0.00529229	0.0292758	IL23A	interleukin 23 subunit alpha	protein_coding	51561
ENSG00000101447	15.8943	11.1785	19.3786	20.0584	19.5723	4.24789	15.8591	19.3609	27.4913	5.41812	1.13287	0.00241966	0.018048	FAM83D	family with sequence similarity 83 member D	protein_coding	81610
ENSG00000185924	0.269915	0.23474	0.629779	0.500864	0.461557	0.22467	0.280405	0.341419	1.66433	1.0419	1.12999	0.037742	0.111386	RTN4RL1	reticulon 4 receptor like 1	protein_coding	146760
ENSG00000170312	13.0387	10.2032	16.8316	17.3467	17.4102	3.53463	14.5798	15.1261	21.771	5.79695	1.12851	0.00228759	0.017434	CDK1	cyclin dependent kinase 1	protein_coding	983
ENSG00000285667	0.0439887	0.0268827	0.141693	0.197071	0.0310437	0.0576964	0.10663	0.0786245	0.0979478	-3.20421	1.1279	0.0607456	0.15595	AC012291.2	novel transcript	lincRNA	NA
ENSG00000163808	7.20604	6.08787	9.54915	9.55053	8.48746	2.04535	8.44777	10.1258	13.498	5.45013	1.12776	0.00226835	0.0173366	KIF15	kinesin family member 15	protein_coding	56992
ENSG00000196933	0.576741	0.925213	0.812767	1.71427	2.9	0.709185	1.94726	1.31434	2.08683	-1.14897	1.12759	0.0217039	0.0756687	RPS26P11	ribosomal protein S26 pseudogene 11	processed_pseudogene	NA
ENSG00000157551	3.92504	1.70563	3.40299	3.57639	3.38971	0.737382	3.5156	4.52411	4.02146	5.05969	1.12708	0.0052743	0.0292175	KCNJ15	potassium voltage-gated channel subfamily J member 15	protein_coding	3772
ENSG00000100162	1.6368	1.06066	1.18173	1.25457	1.46382	0.0971639	1.11407	0.938205	1.61808	0.995104	1.12588	0.0811173	0.190915	CENPM	centromere protein M	protein_coding	79019
ENSG00000164342	0.305954	0.2189	0.312481	0.316312	0.379172	0.0330334	0.189932	0.236082	0.353089	0.711242	1.12458	0.0459479	0.128209	TLR3	toll like receptor 3	protein_coding	7098
ENSG00000119927	3.49926	3.23118	7.54731	7.39412	7.43555	2.59931	6.91443	8.23508	3.88728	5.77915	1.12313	0.0002073	0.00420589	GPAM	glycerol-3-phosphate acyltransferase, mitochondrial	protein_coding	57678
ENSG00000167619	0.085528	0.0348457	0.0765268	0.137548	0.100598	0.028045	0.11847	0.0917226	0.0952209	-2.07559	1.12306	0.0140271	0.0559794	TMEM145	transmembrane protein 145	protein_coding	284339
ENSG00000112029	4.94827	4.02003	7.16832	7.04436	6.63773	1.5968	5.95655	6.26129	8.59149	4.46521	1.11835	0.000789397	0.00917272	FBXO5	F-box protein 5	protein_coding	26271
ENSG00000167508	16.3709	12.6863	20.944	21.2417	20.2295	7.36151	26.3175	24.4697	42.1133	6.54249	1.11812	0.000980443	0.0104658	MVD	mevalonate diphosphate decarboxylase	protein_coding	4597
ENSG00000177602	2.21551	1.96516	3.40209	3.4126	3.10491	0.926479	2.63708	3.66497	5.073	3.0351	1.11699	0.00108285	0.0111045	HASPIN	histone H3 associated protein kinase	protein_coding	83903
ENSG00000099984	0.529735	0.543875	0.819043	0.657203	0.471043	0.125066	1.07863	0.61355	0.94363	-0.543995	1.11591	0.0245842	0.0827577	GSTT2	glutathione S-transferase theta 2 (gene/pseudogene)	polymorphic_pseudogene	2953
ENSG00000230647	0.312043	0.085814	0.226154	0.387128	0.0990965	0.0306961	0.324171	0.133857	0.382147	-2.56156	1.11301	0.12718	0.261788	AC022816.1	novel transcript	lincRNA	NA
ENSG00000114200	1.76643	1.48496	3.979	3.59356	3.31758	0.68866	2.02959	1.74596	1.83068	2.74524	1.11133	0.0121464	0.0509796	BCHE	butyrylcholinesterase	protein_coding	590
ENSG00000140534	1.76173	1.59033	2.67387	2.7938	2.74366	0.64328	2.17143	1.92775	3.91612	4.2336	1.10857	0.00181174	0.0151303	TICRR	TOPBP1 interacting checkpoint and replication regulator	protein_coding	90381
ENSG00000086619	2.65343	3.951	8.17393	6.81703	7.65378	3.21328	8.86766	7.75892	3.87112	4.75084	1.10809	0.0012801	0.012227	ERO1B	endoplasmic reticulum oxidoreductase 1 beta	protein_coding	56605
ENSG00000261061	2.52284	2.18418	3.49886	2.93428	3.56083	0.758313	3.02131	3.41953	4.99333	1.15336	1.10727	0.00388724	0.0241205	AC092718.4	novel transcript	sense_intronic	NA
ENSG00000067445	0.00373559	0	0.060164	0.0502068	0.0355898	0.0110243	0	0	0	-4.65948	1.10502	0.448525	0.614112	TRO	trophinin	protein_coding	7216
ENSG00000115325	0.962716	0.761828	0.914406	0.859199	0.99298	0.129509	1.39335	1.12069	0.806155	1.21951	1.10498	0.0291079	0.0929854	DOK1	docking protein 1	protein_coding	1796
ENSG00000135476	1.84564	1.55218	2.27029	2.61418	2.4168	0.455282	2.05223	2.15787	2.72717	4.14153	1.10309	0.00326797	0.0217413	ESPL1	extra spindle pole bodies like 1, separase	protein_coding	9700
ENSG00000165323	0.00650628	0.00119285	0.00419151	0.00672655	0.0179073	0	0.00135183	0.00558201	0	-3.53501	1.10183	0.323673	0.495136	FAT3	FAT atypical cadherin 3	protein_coding	120114
ENSG00000188985	7.94386	4.97813	9.10765	8.9088	11.3073	2.56068	7.92624	9.24118	15.3398	2.30833	1.09694	0.00328884	0.0218478	DHFRP1	dihydrofolate reductase pseudogene 1	processed_pseudogene	NA
ENSG00000119915	0.292787	0.0503242	0.309456	0.208106	0.406794	0.180012	0.342188	0.274744	0.325969	-1.64596	1.09349	0.0383876	0.112607	ELOVL3	ELOVL fatty acid elongase 3	protein_coding	83401
ENSG00000280013	1.33319	0.777715	0.390398	1.00242	1.02639	0	0.629549	1.42975	0.944542	-2.65487	1.09216	0.190226	0.345126	CU639417.3	heat shock transcription factor 2 binding protein (HSF2BP) pseudogene	processed_pseudogene	NA
ENSG00000155660	332.67	293.79	575.47	520.09	483.504	217.899	707.917	669.677	619.069	10.6087	1.09204	2.16829e-05	0.00118833	PDIA4	protein disulfide isomerase family A member 4	protein_coding	9601
ENSG00000104321	0.0865518	0.0504899	0.0506898	0.0406737	0.0749634	0.0077402	0.122612	0.105478	0.0876006	-1.42446	1.08969	0.103463	0.226176	TRPA1	transient receptor potential cation channel subfamily A member 1	protein_coding	8989
ENSG00000109805	14.071	10.7583	16.5656	16.3026	16.9839	3.41533	14.03	16.0688	24.191	6.18987	1.0894	0.00519673	0.0290008	NCAPG	non-SMC condensin I complex subunit G	protein_coding	64151
ENSG00000231298	0.36587	0.26352	0.399852	0.688967	0.387302	0.167102	0.705882	0.756711	0.480072	-0.0816465	1.0885	0.010568	0.0464137	MANCR	mitotically associated long non coding RNA	lincRNA	100216001
ENSG00000230732	0.106532	0.179037	0.328854	0.697543	0.432294	0.174661	0.405798	0.114248	0.256977	-1.52957	1.08837	0.0544387	0.144636	AC016949.1	novel transcript	sense_intronic	NA
ENSG00000097096	0.287789	0.181818	0.585642	0.490527	0.555776	0.378745	0.585829	0.704851	0.541223	1.44152	1.08825	0.000428696	0.00654736	SYDE2	synapse defective Rho GTPase homolog 2	protein_coding	84144
ENSG00000136492	1.65769	1.19725	1.98213	2.08384	2.06055	0.450911	1.58513	1.78785	3.15981	3.85382	1.08693	0.00604169	0.0318678	BRIP1	BRCA1 interacting protein C-terminal helicase 1	protein_coding	83990
ENSG00000138160	17.8199	14.2863	21.4252	20.4405	20.5468	4.2453	16.9251	23.6058	30.0062	6.51862	1.08674	0.00652793	0.033451	KIF11	kinesin family member 11	protein_coding	3832
ENSG00000080839	3.36251	2.35235	4.51634	4.73969	5.2634	1.45491	3.96597	4.11216	6.65213	4.65694	1.08486	0.000322097	0.00548298	RBL1	RB transcriptional corepressor like 1	protein_coding	5933
ENSG00000123095	3.94625	2.80778	4.17571	3.92217	3.30292	0.662625	4.7796	5.77224	3.36055	3.75898	1.08468	0.0170362	0.0639873	BHLHE41	basic helix-loop-helix family member e41	protein_coding	79365
ENSG00000163050	0.920256	0.99402	1.75679	1.29738	1.4374	0.40832	2.03238	1.6736	1.13202	3.17093	1.08361	0.00135753	0.012667	COQ8A	coenzyme Q8A	protein_coding	56997
ENSG00000267507	0.616924	0.282764	0.703796	0.744111	0.816328	0.50573	1.44203	0.771873	1.83157	-1.32571	1.08354	0.0281134	0.0907767	AC010327.2	nuclear transport factor 2, pseudogene	processed_pseudogene	NA
ENSG00000228034	5.48224	2.21464	5.16301	2.49769	5.11485	1.18828	6.5641	4.08562	11.4829	0.0958989	1.08306	0.0565256	0.14864	HMGN2P21	high mobility group nucleosomal binding domain 2 pseudogene 21	processed_pseudogene	NA
ENSG00000245685	0.0871119	0.059891	0.0438435	0.146349	0.149849	0.0107117	0.056561	0.0934212	0.133353	-2.36792	1.08205	0.114167	0.242348	FRG1-DT	FRG1 divergent transcript	lincRNA	NA
ENSG00000237649	21.4356	15.0571	24.594	24.3247	24.5968	5.47453	20.8429	23.9534	38.2857	6.19829	1.08094	0.00466041	0.0270855	KIFC1	kinesin family member C1	protein_coding	3833
ENSG00000141668	0.0448565	0.0287837	0.0939174	0.12985	0.11871	0.0794267	0.12116	0.0914001	0.064922	-1.17495	1.08005	0.0262577	0.0867662	CBLN2	cerebellin 2 precursor	protein_coding	147381
ENSG00000130635	5.15935	4.93919	13.8022	14.4002	16.0121	5.10841	8.65827	7.72845	7.12203	6.56825	1.0797	0.00101326	0.0106829	COL5A1	collagen type V alpha 1 chain	protein_coding	1289
ENSG00000012048	4.28742	3.04656	4.98974	5.08193	5.33065	1.0047	3.77035	3.72814	8.16327	5.34842	1.07798	0.010443	0.0460559	BRCA1	BRCA1, DNA repair associated	protein_coding	672
ENSG00000163064	0.00869308	0.00796887	0.0840045	0.0808865	0.110428	0.017103	0	0.00932269	0.00967826	-3.53474	1.07527	0.397439	0.567058	EN1	engrailed homeobox 1	protein_coding	2019
ENSG00000134780	0.0740837	0.0479378	0.080714	0.0720864	0.064584	0.0128607	0.117708	0.0701024	0.0776278	-1.37669	1.07457	0.0279236	0.0904261	DAGLA	diacylglycerol lipase alpha	protein_coding	747
ENSG00000249035	0.0687035	0.167946	0.221302	0.0828677	0.0848494	0.0112641	0.166539	0.147359	0.0764896	-2.5455	1.07443	0.124206	0.257315	CLMAT3	colorectal liver metastasis associated transcript 3	antisense	101927096
ENSG00000240877	0.253416	0.309739	0.340119	1.30998	0.357682	0.166193	0.438777	0.996492	0.376181	-3.21553	1.07386	0.101663	0.223628	RN7SL521P	RNA, 7SL, cytoplasmic 521, pseudogene	misc_RNA	NA
ENSG00000251079	0	0.0640915	0.0563021	0.156613	0.123353	0.0343887	0.0363168	0	0.0648664	-3.64252	1.07235	0.365308	0.536334	BMS1P2	BMS1, ribosome biogenesis factor pseudogene 2	transcribed_unprocessed_pseudogene	NA
ENSG00000249942	0.959659	1.09964	1.73879	1.94886	1.77778	0.640592	1.99392	2.09508	1.7171	0.269207	1.07195	0.000784786	0.00914278	AC239584.1	novel transcript	antisense	NA
ENSG00000142910	34.181	20.9775	50.238	55.7307	50.6817	21.7775	53.1137	59.695	46.6864	7.83965	1.07109	4.97645e-06	0.000555632	TINAGL1	tubulointerstitial nephritis antigen like 1	protein_coding	64129
ENSG00000023902	2.39991	2.18947	4.17294	5.19937	5.9912	2.3082	4.3075	3.72945	6.15215	4.65938	1.07107	2.71557e-05	0.00133011	PLEKHO1	pleckstrin homology domain containing O1	protein_coding	51177
ENSG00000269894	0.453675	2.03781	2.15548	3.18943	1.82495	0.624801	2.07375	0.681147	1.86883	-0.442308	1.07068	0.059109	0.153281	AC018809.1	novel transcript, sense intronic to CRELD1	sense_intronic	NA
ENSG00000129173	0.727195	0.383303	0.580716	0.758079	0.808283	0.125187	0.478457	0.740871	0.897315	1.34629	1.06907	0.0208791	0.0736216	E2F8	E2F transcription factor 8	protein_coding	79733
ENSG00000231313	0.0346522	0.0952962	0.279048	0.250778	0.256775	0.374967	0.215994	0.148648	0.501532	-2.95915	1.06869	0.181079	0.333992	CLIC1P1	chloride intracellular channel 1 pseudogene 1	processed_pseudogene	NA
ENSG00000138346	1.41756	1.25221	2.20005	2.47278	2.64651	0.826542	2.13133	2.15596	2.858	3.29116	1.06838	4.22441e-05	0.00171031	DNA2	DNA replication helicase/nuclease 2	protein_coding	1763
ENSG00000272631	0.0306655	0.0421662	0.0432151	0.0792593	0.0730392	0.0150831	0.115483	0.0493298	0.0298732	-1.9035	1.06563	0.0482683	0.132895	AC067750.1	novel transcript, antisense to BMPR1A	antisense	NA
ENSG00000066279	15.4051	14.8357	24.9314	26.1568	23.4866	6.17048	18.6539	21.0112	27.8442	7.74522	1.0655	0.00059192	0.00782379	ASPM	abnormal spindle microtubule assembly	protein_coding	259266
ENSG00000186462	1.08224	0.757586	2.19461	2.09535	2.63496	0.832333	1.74778	1.4244	1.22679	1.97591	1.06492	0.00312247	0.0211969	NAP1L2	nucleosome assembly protein 1 like 2	protein_coding	4674
ENSG00000107984	13.3857	7.15174	14.7081	17.6014	18.263	5.14625	14.8866	15.148	19.005	4.90803	1.06471	0.000983927	0.0104849	DKK1	dickkopf WNT signaling pathway inhibitor 1	protein_coding	22943
ENSG00000216775	0.643456	0.403265	0.88828	1.07932	0.931367	0.342324	1.02998	0.746391	0.972228	1.53557	1.0643	0.000176702	0.00383623	AL109918.1		transcribed_unprocessed_pseudogene	730101
ENSG00000279608	0.0087998	0.0080667	0.0248021	0.063684	0.0372611	0.0476107	0.0182836	0.0471857	0.0342898	-2.77715	1.06331	0.086348	0.199306	AL353795.3	TEC	TEC	NA
ENSG00000108984	0.0436841	0.0441874	0.0557995	0.0498351	0.0398647	0.00444545	0.0250383	0.0565407	0.0519889	-0.630409	1.06244	0.127141	0.261746	MAP2K6	mitogen-activated protein kinase kinase 6	protein_coding	5608
ENSG00000171016	0.0174729	0.0106782	1.09047	1.30968	1.26701	0.300797	0	0.00312308	0.0129688	-1.78019	1.05957	0.664411	0.787619	PYGO1	pygopus family PHD finger 1	protein_coding	26108
ENSG00000225213	0.0359946	0.16498	0.405801	0.334919	0.342928	0.247859	0.261755	0.115805	0.240443	-2.78514	1.05874	0.0934119	0.210634	AC073367.1	novel transcript, sense intronic to RSU1	sense_intronic	NA
ENSG00000229056	2.27933	1.18783	2.91668	2.30807	2.16495	0.568231	2.0922	3.382	1.82502	1.78114	1.05866	0.0069559	0.0347911	HECW2-AS1	HECW2 antisense RNA 1	antisense	101927482
ENSG00000175536	0.993384	0.775001	1.32758	1.92292	1.47668	0.457415	1.69071	1.428	1.17656	0.543974	1.0584	0.000938906	0.0101474	LIPT2	lipoyl(octanoyl) transferase 2	protein_coding	387787
ENSG00000100344	1.30409	1.02467	2.37536	2.92119	2.13646	0.694879	1.83056	1.00728	2.48894	2.36978	1.05628	0.0055179	0.0300848	PNPLA3	patatin like phospholipase domain containing 3	protein_coding	80339
ENSG00000110031	6.32545	3.60774	8.63974	8.93675	8.35383	3.38132	9.77243	10.5898	7.05363	4.23419	1.05628	0.000492353	0.00701428	LPXN	leupaxin	protein_coding	9404
ENSG00000197594	0.463524	0.293279	0.565986	0.591207	0.490676	0.136297	0.478922	0.518708	0.687138	2.16268	1.05439	0.00460399	0.0268968	ENPP1	ectonucleotide pyrophosphatase/phosphodiesterase 1	protein_coding	5167
ENSG00000090554	0.035261	0.0404043	0.11358	0.0729096	0.139975	0.0173434	0.100737	0.00945372	0.0490714	-2.77231	1.05424	0.160532	0.307221	FLT3LG	fms related tyrosine kinase 3 ligand	protein_coding	2323
ENSG00000229358	0.299821	0.257111	0.552975	0.479956	0.470957	0.199797	0.602853	0.435629	0.602992	0.0369599	1.05256	0.000318475	0.00547315	DPY19L1P1	DPY19L1 pseudogene 1	unprocessed_pseudogene	NA
ENSG00000265273	0.679001	0.287277	0.644928	0.773988	0.552905	0.256901	1.10331	0.597481	1.18239	-0.137365	1.05085	0.0143807	0.05694	PGDP1	phosphogluconate dehydrogenase pseudogene 1	processed_pseudogene	NA
ENSG00000239415	0.110181	0.121202	0.0709814	0.125302	0.0933083	0	0.034339	0.129977	0.0981342	-2.57134	1.05084	0.222227	0.384443	AP001469.3	novel transcript, antisense to MCM3APAS	antisense	NA
ENSG00000111247	6.55158	5.05276	8.04806	7.8482	8.11894	1.81383	7.79454	7.28904	10.0239	4.17796	1.05068	0.00254234	0.0185777	RAD51AP1	RAD51 associated protein 1	protein_coding	10635
ENSG00000144821	0.205427	0.116575	0.181182	0.273063	0.23472	0.0288688	0.0880747	0.178343	0.232339	0.421801	1.05056	0.0563306	0.148308	MYH15	myosin heavy chain 15	protein_coding	22989
ENSG00000261542	0.0977146	0.145558	0.334423	0.227301	0.245667	0.0961232	0.304537	0.13099	0.217577	-1.41846	1.04999	0.0101766	0.0451793	AC011978.2	novel transcript	lincRNA	NA
ENSG00000065717	0.0372782	0.0170863	0.085055	0.128468	0.124963	0.0855659	0.0903632	0.0799563	0.0276686	-1.70273	1.04962	0.0886218	0.202988	TLE2	transducin like enhancer of split 2	protein_coding	7089
ENSG00000124615	1.70681	1.29348	1.96017	1.96512	1.87353	0.548542	2.43808	2.34004	2.94214	3.28852	1.04953	0.00201608	0.0161502	MOCS1	molybdenum cofactor synthesis 1	protein_coding	4337
ENSG00000164109	7.90009	6.00961	9.5462	9.67471	10.4328	2.43877	9.41327	9.34758	12.5711	5.61584	1.04944	0.0015289	0.0135989	MAD2L1	mitotic arrest deficient 2 like 1	protein_coding	4085
ENSG00000260136	0.149483	0.114191	0.220689	0.28333	0.210986	0.0245081	0.181175	0.187028	0.0554746	-2.76525	1.04856	0.131266	0.267989	AC008915.2	novel transcript	lincRNA	NA
ENSG00000270558	0.711386	1.08687	1.68041	1.12772	1.90775	0.373227	1.33026	0.813771	1.90082	-0.616924	1.04773	0.0161337	0.0616668	AC025449.1	chromobox homolog 3 (CBX3) pseudogene	processed_pseudogene	NA
ENSG00000138182	15.8271	12.6555	20.5658	21.0121	19.3398	4.85956	17.0814	17.7745	29.0037	6.91511	1.04637	0.00302521	0.0208135	KIF20B	kinesin family member 20B	protein_coding	9585
ENSG00000260326	0.365806	0.642719	1.10466	1.22912	1.12944	0.509786	0.981729	0.621143	1.3236	-0.686718	1.04489	0.00548604	0.0299839	PHBP21	prohibitin pseudogene 21	processed_pseudogene	NA
ENSG00000275029	0.204921	0.402535	0.447909	0.423718	0.619787	0.230382	0.547421	0.345342	1.6622	-1.40563	1.04443	0.0594552	0.153735	HMGB1P24	high mobility group box 1 pseudogene 24	transcribed_processed_pseudogene	NA
ENSG00000169554	0.0120145	0.0119314	0.0846565	0.0569306	0.0657111	0.0118188	0.017682	0.019327	0.00111467	-0.863992	1.04425	0.364064	0.535139	ZEB2	zinc finger E-box binding homeobox 2	protein_coding	9839
ENSG00000228002	0.0489367	0.0373832	0.124791	0.0843225	0.129508	0.0802329	0.0932044	0.0874685	0.181609	-1.79755	1.04419	0.0248208	0.0832424	DHX9P1	DEAH-box helicase 9 pseudogene 1	processed_pseudogene	NA
ENSG00000182575	0.0799554	0.0162876	0.0608095	0.07807	0.0611282	0.0262178	0.0969068	0.0524005	0.0741806	-1.59622	1.04377	0.042898	0.121996	NXPH3	neurexophilin 3	protein_coding	11248
ENSG00000257335	0.167767	0.162335	0.414682	0.464935	0.335457	0.135237	0.196074	0.169923	0.472139	1.46314	1.04318	0.0121232	0.0509294	MGAM	maltase-glucoamylase	protein_coding	8972
ENSG00000134470	0.303765	0.341745	0.739408	0.699473	0.628502	0.237696	0.430325	0.488649	0.684067	0.743441	1.04059	0.000784529	0.00914278	IL15RA	interleukin 15 receptor subunit alpha	protein_coding	3601
ENSG00000249500	1.07869	0.584789	1.16754	1.2711	0.969982	0.319478	1.49415	1.21901	1.20094	1.2616	1.04011	0.00526683	0.0291905	LINC01179	long intergenic non-protein coding RNA 1179	lincRNA	101928151
ENSG00000075702	1.1327	0.806295	1.33218	1.56228	1.10703	0.266617	1.10235	1.02554	1.74216	3.44508	1.03822	0.00825428	0.0393057	WDR62	WD repeat domain 62	protein_coding	284403
ENSG00000260751	0.220502	0.561478	0.749723	0.83588	0.440902	0.168708	0.789026	0.236472	0.736474	-1.0576	1.03819	0.0620138	0.158279	AC008870.2	novel transcript	sense_intronic	NA
ENSG00000114805	0.0279807	0.0480932	0.101396	0.0976321	0.0814545	0.0309657	0.06177	0.0525128	0.0545156	-1.30088	1.03756	0.00992558	0.0445165	PLCH1	phospholipase C eta 1	protein_coding	23007
ENSG00000213222	0.830574	2.19457	2.45899	3.15696	3.54277	1.53797	2.58857	2.33162	3.97078	1.25455	1.03563	0.00498215	0.0283146	AC093724.1	translocase of outer mitochondrial membrane 40 (TOMM40) pseudogene	processed_pseudogene	NA
ENSG00000197575	0.184472	0.338208	0.643725	0.317863	0.260371	0.241957	0.89433	0.659444	0.753054	-2.50589	1.03547	0.0681012	0.168699	RPS17P2	ribosomal protein S17 pseudogene 2	processed_pseudogene	NA
ENSG00000147536	1.67713	1.12155	1.90776	1.95657	2.15373	0.504862	1.72327	1.661	2.98446	3.33878	1.03386	0.00392869	0.024275	GINS4	GINS complex subunit 4	protein_coding	84296
ENSG00000104889	0.0894779	0.0757141	0.188451	0.135203	0.174867	0.0541666	0.143009	0.110721	0.153259	-1.11165	1.03306	0.0112028	0.048351	RNASEH2A	ribonuclease H2 subunit A	protein_coding	10535
ENSG00000165490	1.36742	0.973512	1.61579	1.6712	2.00465	0.443762	1.41081	1.50174	2.31236	2.99941	1.03244	0.0024935	0.0184036	DDIAS	DNA damage induced apoptosis suppressor	protein_coding	220042
ENSG00000260269	0.0687349	0.126017	0.258304	0.284248	0.266791	0.135231	0.261823	0.171997	0.153049	-2.62206	1.03234	0.0143027	0.0567007	AC105036.3	novel transcript	processed_transcript	NA
ENSG00000112984	15.2951	10.2789	14.7873	15.2886	13.3192	2.56898	13.1239	16.1581	18.8491	5.71684	1.03089	0.0187752	0.0683758	KIF20A	kinesin family member 20A	protein_coding	10112
ENSG00000230530	0.0911747	0.0278597	0.097895	0.0942614	0.112601	0.0298966	0.189437	0.0325927	0.101507	-2.73788	1.0305	0.0846933	0.196826	LIMD1-AS1	LIMD1 antisense RNA 1	bidirectional_promoter_lncRNA	NA
ENSG00000169710	95.9081	62.3804	110.038	108.573	111.915	33.551	108.439	107.762	185.814	9.86991	1.03014	0.00185542	0.0153495	FASN	fatty acid synthase	protein_coding	2194
ENSG00000218902	0.684224	0.278765	0.795879	0.471593	0.643827	0.22436	1.02674	0.407656	1.77746	-2.34351	1.02998	0.0673532	0.16753	PTMAP3	prothymosin alpha pseudogene 3	processed_pseudogene	NA
ENSG00000228331	0.256876	0.235476	0.586096	0.531145	0.498526	0.294808	0.53372	0.229567	1.4776	-1.89794	1.02974	0.0559474	0.147703	RPL17P43	ribosomal protein L17 pseudogene 43	processed_pseudogene	NA
ENSG00000076003	10.1194	6.43367	12.6674	12.8995	14.8719	4.46487	10.9367	10.3492	22.2271	5.61946	1.02907	0.00138588	0.012784	MCM6	minichromosome maintenance complex component 6	protein_coding	4175
ENSG00000188603	0.00254496	0.0186635	0.03484	0.0578847	0.0242464	0.0225316	0.0264388	0.00818786	0.0141669	-2.34426	1.02903	0.150777	0.294382	CLN3	CLN3, battenin	protein_coding	1201
ENSG00000111602	8.77096	7.11923	10.1536	10.4633	9.96034	2.54517	10.2676	11.1358	15.2044	5.78301	1.02758	0.00363566	0.0232248	TIMELESS	timeless circadian regulator	protein_coding	8914
ENSG00000134013	12.5903	8.93813	21.035	21.1382	21.546	10.1149	23.1816	23.8079	17.2816	6.63532	1.02401	9.52258e-07	0.000270832	LOXL2	lysyl oxidase like 2	protein_coding	4017
ENSG00000085840	2.57478	1.80663	2.70697	2.44834	2.79291	0.672299	2.78218	3.62203	3.90173	3.05905	1.02392	0.00523431	0.0291036	ORC1	origin recognition complex subunit 1	protein_coding	4998
ENSG00000271452	0.861398	1.0364	0.997147	1.6698	1.48177	0.317764	1.28639	1.67436	1.37859	-0.80912	1.02348	0.012869	0.0530656	AC005034.5	novel transcript, sense intronic to MRPL19	sense_intronic	NA
ENSG00000161860	0.275317	0.299702	0.290991	0.266848	0.364305	0.0338541	0.357522	0.202989	0.421462	-1.32235	1.02239	0.0802922	0.189613	SYCE2	synaptonemal complex central element protein 2	protein_coding	256126
ENSG00000093009	8.71829	6.38389	8.48302	9.34154	9.00504	1.717	8.03146	8.27201	13.9952	4.59776	1.02049	0.0156292	0.0603805	CDC45	cell division cycle 45	protein_coding	8318
ENSG00000134569	1.67508	1.4633	2.33826	2.41666	2.52697	0.729165	2.57693	2.57567	2.37825	4.13105	1.01849	0.000101129	0.00279447	LRP4	LDL receptor related protein 4	protein_coding	4038
ENSG00000224411	13.9151	9.15318	18.0871	21.6501	20.7045	8.57494	18.8235	17.7653	30.3481	5.231	1.01765	0.000123813	0.00312155	HSP90AA2P	heat shock protein 90 alpha family class A member 2, pseudogene	processed_pseudogene	NA
ENSG00000137804	4.58133	4.55163	6.2612	6.45959	5.55175	1.31339	4.9407	6.77546	7.13102	3.9305	1.01715	0.00528032	0.0292329	NUSAP1	nucleolar and spindle associated protein 1	protein_coding	51203
ENSG00000163507	6.77201	4.90199	8.24183	8.19648	8.43309	1.98882	6.7677	7.06271	11.1201	5.00979	1.01648	0.00377402	0.0237708	CIP2A	cell proliferation regulating inhibitor of protein phosphatase 2A	protein_coding	57650
ENSG00000136274	0.122456	0.15435	0.102721	0.142427	0.156636	0.0903465	0.736791	0.793424	0.187459	-0.241739	1.01444	0.169623	0.319578	NACAD	NAC alpha domain containing	protein_coding	23148
ENSG00000249774	0.151134	0.554172	1.09535	1.56251	0.799936	0.892035	0.628032	0.48624	1.85088	-2.99623	1.0137	0.102564	0.224877	AC025458.1	translocase of outer mitochondrial membrane 7 homolog (yeast) (TOMM7) pseudogene	processed_pseudogene	NA
ENSG00000077782	0.00724989	0.00332295	0.0262719	0.0356028	0.0422102	0.00534886	0	0.00777497	0.00605363	-2.43961	1.01068	0.378002	0.549043	FGFR1	fibroblast growth factor receptor 1	protein_coding	2260
ENSG00000279227	0.485039	0.383303	1.15831	0.951045	0.779031	0.625218	1.11204	0.950654	0.986911	0.214582	1.01026	0.000689553	0.0085722	AC009303.4	novel transcript	TEC	NA
ENSG00000260578	0.0552952	0.0434474	0.0826952	0.0898342	0.158879	0.0310827	0.0656507	0.0593001	0.105534	-1.99295	1.00827	0.0214673	0.0750331	AC110597.1	novel transcript	lincRNA	NA
ENSG00000147231	1.83522	1.45012	2.77256	2.88077	2.44072	0.895038	2.69602	2.45047	2.89502	3.47997	1.00596	5.36114e-05	0.00192967	RADX	RPA1 related single stranded DNA binding protein, X-linked	protein_coding	55086
ENSG00000181754	0	0.0536504	0.054985	0.0352961	0.0619546	0.0431798	0.0253337	0.0784563	0.00542991	-2.95604	1.00455	0.32708	0.498524	AMIGO1	adhesion molecule with Ig like domain 1	protein_coding	57463
ENSG00000101057	41.6029	27.1059	39.9987	43.0674	45.2641	10.7001	37.2789	46.8154	69.019	6.82164	1.00238	0.00770946	0.0373545	MYBL2	MYB proto-oncogene like 2	protein_coding	4605
ENSG00000242265	4.7521	5.47706	7.02532	6.56098	6.9561	2.03665	7.61755	8.98988	8.49343	5.42001	1.00195	0.000891142	0.00984689	PEG10	paternally expressed 10	protein_coding	23089
ENSG00000259706	3.54645	3.85875	6.55074	6.1036	5.19126	2.92967	9.62069	4.51431	11.8568	3.63221	1.00131	0.00394414	0.0243224	HSP90B2P	heat shock protein 90 beta family member 2, pseudogene	processed_pseudogene	NA
ENSG00000203995	0.534474	0.494847	0.903844	0.944893	0.695913	0.247112	0.905054	0.739408	0.690253	1.65737	1.0004	0.000919591	0.0100429	ZYG11A	zyg-11 family member A, cell cycle regulator	protein_coding	440590
ENSG00000100749	8.81379	6.87263	11.8318	11.9763	13.0176	3.97537	11.2745	9.89338	18.2817	4.87872	0.999545	0.000729094	0.00881385	VRK1	VRK serine/threonine kinase 1	protein_coding	7443
ENSG00000204388	6.26957	4.77114	11.1233	10.124	14.9381	4.8165	6.00666	10.6084	12.2539	4.46066	0.999155	0.00109927	0.0111957	HSPA1B	heat shock protein family A (Hsp70) member 1B	protein_coding	3304
ENSG00000234068	0.645234	0.0695859	0.825239	0.667079	0.522318	0.634726	0.906893	0.610559	0.380307	-1.46614	0.997977	0.103249	0.225818	PAGE2	PAGE family member 2	protein_coding	203569
ENSG00000115009	8.10567	5.25177	6.8949	7.28986	6.81441	2.77143	16.7597	17.7231	9.19951	3.64653	0.997469	0.0306807	0.0964864	CCL20	C-C motif chemokine ligand 20	protein_coding	6364
ENSG00000239198	0.085141	0.182112	0.182833	0.352094	0.150214	0.167509	0.235867	0.456538	0.631933	-2.24963	0.996731	0.069888	0.171908	RPL5P22	ribosomal protein L5 pseudogene 22	processed_pseudogene	NA
ENSG00000155016	0.304549	0.256541	0.523636	0.659503	0.640421	0.251007	0.478854	0.657626	0.348227	1.41884	0.995266	0.000676603	0.00847569	CYP2U1	cytochrome P450 family 2 subfamily U member 1	protein_coding	113612
ENSG00000255561	0.536949	0.278491	0.728244	0.584345	0.688066	0.271052	0.704613	0.628876	0.78658	0.997601	0.994066	0.000450616	0.00673899	FDXACB1	ferredoxin-fold anticodon binding domain containing 1	protein_coding	91893
ENSG00000178631	0.0666649	0.0814815	0.26842	0.206766	0.21171	0.109299	0.230853	0.190649	0.04948	-2.66197	0.993806	0.0742209	0.179448	ACTG1P1	actin gamma 1 pseudogene 1	processed_pseudogene	NA
ENSG00000172000	0.843398	0.74165	1.42288	1.56241	1.66037	0.600661	1.26867	1.06819	1.77599	2.95063	0.992819	0.000149868	0.0034802	ZNF556	zinc finger protein 556	protein_coding	80032
ENSG00000143653	1.52354	0.964765	1.84838	1.93781	1.90987	0.887402	2.49908	2.27883	2.80096	2.22676	0.992042	0.000235889	0.00458415	SCCPDH	saccharopine dehydrogenase (putative)	protein_coding	51097
ENSG00000230146	1.10934	0.704025	1.46026	1.41157	1.40016	0.524652	1.32976	1.60151	1.75759	0.568831	0.991793	0.000794308	0.00922296	SEPHS1P4	selenophosphate synthetase 1 pseudogene 4	processed_pseudogene	NA
ENSG00000279347	0.0760249	0.0418148	0.122443	0.204357	0.144861	0.0299147	0.0947757	0.0326125	0.0677126	-2.84705	0.991593	0.162573	0.310235	AC021945.1	TEC	TEC	NA
ENSG00000214821	0.176989	0.202806	0.320684	0.457453	0.234196	0.0870534	0.275802	0.094904	0.985236	-2.73323	0.990974	0.149005	0.291872	HMGB1P4	high mobility group box 1 pseudogene 4	processed_pseudogene	NA
ENSG00000272703	0.313603	0.172486	0.707108	0.64844	0.398368	0.246796	0.39095	0.403579	0.4888	-2.64341	0.990776	0.0462452	0.128803	AP005137.2	novel transcript	antisense	NA
ENSG00000142731	6.26926	5.36213	7.92887	7.50003	7.72679	1.82262	6.15239	7.34763	11.3732	4.93454	0.989895	0.00648688	0.033349	PLK4	polo like kinase 4	protein_coding	10733
ENSG00000140522	0.0379167	0.104274	0.0712451	0.0392004	0.0535171	0.0124331	0.131301	0.243978	0.0703563	-2.50302	0.988135	0.204781	0.362103	RLBP1	retinaldehyde binding protein 1	protein_coding	6017
ENSG00000137310	9.54459	6.0063	8.95376	9.11995	10.3889	1.98107	8.02232	8.54764	13.8078	4.92307	0.988132	0.0143045	0.0567007	TCF19	transcription factor 19	protein_coding	6941
ENSG00000187790	1.36581	1.06734	1.77982	1.94808	1.94762	0.632438	1.6682	1.95403	2.39799	3.80934	0.986227	0.000178117	0.00386229	FANCM	FA complementation group M	protein_coding	57697
ENSG00000144642	0.389887	0.228238	0.43515	0.448346	0.367833	0.13592	0.582691	0.534027	0.395996	2.7373	0.986156	0.00447883	0.0264095	RBMS3	RNA binding motif single stranded interacting protein 3	protein_coding	27303
ENSG00000080824	207.016	142.665	289.372	287.795	327.075	120.948	273.422	259.158	398.476	10.3962	0.985921	5.66618e-05	0.00197394	HSP90AA1	heat shock protein 90 alpha family class A member 1	protein_coding	3320
ENSG00000203914	16.6828	15.7333	24.9476	21.2202	20.287	9.95375	32.9492	28.0729	42.1022	5.05706	0.984526	0.00104522	0.0109011	HSP90B3P	heat shock protein 90 beta family member 3, pseudogene	processed_pseudogene	NA
ENSG00000175183	1.73435	1.32749	2.46991	1.95205	2.20223	0.861455	2.71595	2.78994	2.95818	3.60044	0.983299	0.000297789	0.00525097	CSRP2	cysteine and glycine rich protein 2	protein_coding	1466
ENSG00000102048	0.201725	0.0973261	0.119697	0.153672	0.247259	0.0208884	0.0551488	0.204949	0.307329	-1.45674	0.983248	0.15033	0.29386	ASB9	ankyrin repeat and SOCS box containing 9	protein_coding	140462
ENSG00000186564	0.0912299	0.157421	0.185825	0.127607	0.147701	0.0211163	0.0613255	0.178409	0.179239	-0.846372	0.98207	0.084556	0.196604	FOXD2	forkhead box D2	protein_coding	2306
ENSG00000011426	29.3614	20.416	35.0697	35.964	35.5474	8.39896	24.6457	31.8012	42.5337	7.4499	0.980304	0.00560716	0.0303725	ANLN	anillin actin binding protein	protein_coding	54443
ENSG00000130584	0.288655	0.147424	0.554555	0.562749	0.480172	0.190655	0.209912	0.291872	0.390232	0.918726	0.979255	0.0154953	0.0600052	ZBTB46	zinc finger and BTB domain containing 46	protein_coding	140685
ENSG00000020181	0.0923798	0.0911979	0.231759	0.227748	0.285852	0.139808	0.166102	0.312454	0.102849	0.213385	0.97817	0.0501924	0.136685	ADGRA2	adhesion G protein-coupled receptor A2	protein_coding	25960
ENSG00000175745	0.284961	0.25589	0.430849	0.577193	0.560215	0.200229	0.362494	0.679805	0.382002	0.904518	0.978083	0.00139961	0.0128443	NR2F1	nuclear receptor subfamily 2 group F member 1	protein_coding	7025
ENSG00000058056	1.73002	1.59679	2.77912	2.72591	2.38832	0.964962	2.77	2.82442	2.96193	4.28122	0.977745	1.6565e-05	0.00101264	USP13	ubiquitin specific peptidase 13	protein_coding	8975
ENSG00000229367	0.473363	0.0867855	0.228714	0.0978777	0.60131	0.186261	1.08187	0.304588	1.47562	-3.10835	0.976662	0.248114	0.414442	HMGN2P19	high mobility group nucleosomal binding domain 2 pseudogene 19	processed_pseudogene	NA
ENSG00000139547	0.00724256	0.0331959	0.0816521	0.104829	0.0690014	0.128243	0.0601924	0.0776712	0.0403168	-2.3583	0.976057	0.125126	0.258745	RDH16	retinol dehydrogenase 16	protein_coding	8608
ENSG00000150636	0.40193	0.522955	0.783065	0.647881	0.63135	0.238081	0.969798	0.787924	0.606264	1.75202	0.97495	0.00107816	0.0110686	CCDC102B	coiled-coil domain containing 102B	protein_coding	79839
ENSG00000119714	0.306141	0.27362	0.443753	0.490583	0.510417	0.233395	0.954118	0.79616	0.272668	0.649723	0.974562	0.0218512	0.0760351	GPR68	G protein-coupled receptor 68	protein_coding	8111
ENSG00000196584	1.99031	1.56386	2.79338	2.91284	2.69245	0.772987	2.17508	1.87389	3.76985	3.52159	0.974296	0.00310981	0.0211728	XRCC2	X-ray repair cross complementing 2	protein_coding	7516
ENSG00000284523	0	0.0730431	0.0458327	0.0706105	0.0301246	0.0447906	0.0473019	0.0366225	0.0253461	-2.6485	0.974188	0.248751	0.415301	AC004834.1	novel transcript	antisense	NA
ENSG00000166924	0.0279846	0.0769598	0.0676065	0.0723302	0.0814658	0.0137644	0.0363404	0.0750287	0.0778903	-2.52705	0.973611	0.130224	0.266405	NYAP1	neuronal tyrosine phosphorylated phosphoinositide-3-kinase adaptor 1	protein_coding	222950
ENSG00000260398	0.0400984	0.0122526	0.0269087	0.0621839	0.0353728	0.0131485	0.0416569	0.0573368	0.0297618	-2.74418	0.97355	0.0596415	0.154062	AC068700.1	novel transcript, overlapping to PKIA	sense_overlapping	NA
ENSG00000155428	0.0170552	0.125075	0.0412027	0.229224	0.162489	0.0838873	0.177181	0.0914524	0.189881	-2.71605	0.972795	0.186236	0.339841	TRIM74	tripartite motif containing 74	protein_coding	378108
ENSG00000106004	0.235156	0.148201	0.532594	0.349481	0.342281	0.361448	0.320638	1.0718	0.425435	-0.51398	0.972677	0.0371307	0.110077	HOXA5	homeobox A5	protein_coding	3202
ENSG00000123473	2.95581	2.01877	3.39997	3.36893	3.1071	0.880086	3.00992	3.64961	4.06464	4.45128	0.971725	0.00245391	0.0182023	STIL	STIL, centriolar assembly protein	protein_coding	6491
ENSG00000006468	0.696605	0.473548	0.899222	0.941371	0.916931	0.146292	0.569187	0.62115	0.46475	2.60309	0.971166	0.0288188	0.0924423	ETV1	ETS variant 1	protein_coding	2115
ENSG00000130224	0.290126	0.219297	0.332004	0.299948	0.339449	0.0700984	0.888342	0.900664	0.0396673	0.177349	0.969489	0.293419	0.463849	LRCH2	leucine rich repeats and calponin homology domain containing 2	protein_coding	57631
ENSG00000267076	6.47626	4.97402	9.77265	10.0734	14.5759	4.76374	10.3647	7.82131	11.6273	1.90927	0.969294	0.000507342	0.00711942	CCDC58P3	coiled-coil domain containing 58 pseudogene 3	processed_pseudogene	NA
ENSG00000047936	1.98956	1.45788	3.78808	3.29833	2.93773	0.609451	0.92562	1.18841	4.15274	4.11015	0.968443	0.0868887	0.200289	ROS1	ROS proto-oncogene 1, receptor tyrosine kinase	protein_coding	6098
ENSG00000167552	17.9233	6.64869	19.1283	19.1139	22.4744	7.31516	15.6487	14.2824	22.6815	5.76987	0.968432	0.00274173	0.0194958	TUBA1A	tubulin alpha 1a	protein_coding	7846
ENSG00000256894	1.33642	0.89097	1.24741	1.60147	1.22179	0.268907	1.51458	1.82409	0.946829	-0.0957569	0.96771	0.0356223	0.106885	AC022509.3	novel transcript, antisense to SSPN	antisense	NA
ENSG00000135298	0.131433	0.102765	0.205455	0.315727	0.229159	0.0456326	0.112446	0.12437	0.10329	-0.169167	0.967014	0.0622063	0.158658	ADGRB3	adhesion G protein-coupled receptor B3	protein_coding	577
ENSG00000166839	0.363237	0.355783	0.741287	0.864244	0.637347	0.288794	0.785725	0.533624	0.443181	1.30683	0.966311	0.00136857	0.0126967	ANKDD1A	ankyrin repeat and death domain containing 1A	protein_coding	348094
ENSG00000270006	1.18872	0.630872	1.1084	1.42301	1.45704	0.307726	1.29992	1.40901	0.835854	-1.33764	0.966294	0.0240871	0.0815883	AC010531.6		antisense	101928659
ENSG00000262050	0.849489	0.363402	1.09452	0.468399	1.01915	0.278551	1.00017	0.789546	1.13491	-1.53591	0.964993	0.0323165	0.100037	AC005696.1		antisense	105371592
ENSG00000261840	0.0437077	0.240399	0.193583	0.316312	0.208206	0.0859918	0.136219	0.14062	0.316297	-2.31527	0.964869	0.0814696	0.191438	AC093249.6	uncharacterized LOC730183	antisense	730183
ENSG00000213344	12.3044	8.10551	16.2139	16.9613	15.9009	5.03025	15.0514	15.1949	13.7582	2.65658	0.964717	0.000539044	0.00737993	PCNPP3	PEST containing nuclear protein pseudogene 3	processed_pseudogene	NA
ENSG00000011332	0.569712	0.392885	0.513495	0.643036	0.669479	0.164531	0.640723	0.476448	1.222	1.53297	0.9647	0.0199723	0.0714473	DPF1	double PHD fingers 1	protein_coding	8193
ENSG00000263603	0.140314	0.282975	0.429372	0.319143	0.297068	0.0276059	0.174922	0.0902862	0.187459	-2.7568	0.963586	0.158898	0.305492	AC127024.2	novel transcript	lincRNA	NA
ENSG00000279312	0.0587546	0.0646318	0.132479	0.0971901	0.087075	0.0577978	0.146492	0.113418	0.183157	-2.21317	0.963578	0.0175604	0.0653147	AL136164.4	TEC	TEC	NA
ENSG00000198719	0.785465	0.7129	0.970699	1.0211	0.963196	0.436063	1.5512	2.71055	0.865823	1.80456	0.962017	0.0268545	0.0881388	DLL1	delta like canonical Notch ligand 1	protein_coding	28514
ENSG00000279124	0.0104709	0.0287957	0.067456	0.108254	0.0554213	0.0206007	0.0326335	0.0224585	0.0116575	-3.12648	0.961746	0.147543	0.289831	AL356585.2	immunoglobulin superfamily, member 3 (IGSF3) pseudogene	unprocessed_pseudogene	NA
ENSG00000175155	0.885773	0.565202	1.27274	1.12525	1.07555	0.555271	1.55472	1.58321	1.09251	3.14468	0.961719	0.000151625	0.00349886	YPEL2	yippee like 2	protein_coding	388403
ENSG00000128610	0.03842	0.0528288	0.0618777	0.0198603	0.0508382	0	0.0199566	0.0515032	0.0534676	-3.00246	0.961588	0.213889	0.373543	FEZF1	FEZ family zinc finger 1	protein_coding	389549
ENSG00000137812	6.53518	5.55546	8.64494	9.0111	7.90517	2.21996	6.82986	8.03747	10.5131	6.20894	0.960826	0.0025395	0.0185645	KNL1	kinetochore scaffold 1	protein_coding	57082
ENSG00000174684	4.15312	2.73048	5.46029	5.01978	5.4218	2.10825	6.08815	6.06408	5.63482	3.29905	0.959708	5.05254e-05	0.00188334	B4GAT1	beta-1,4-glucuronyltransferase 1	protein_coding	11041
ENSG00000279103	0.119027	0.0969875	0.213	0.164075	0.153999	0.0390295	0.123653	0.156014	0.132516	-2.16506	0.959643	0.0551412	0.146094	AC138470.1	TEC	TEC	NA
ENSG00000285103	0.209836	0.0586448	0.253466	0.251333	0.292559	0.128382	0.111654	0.0960511	0.649569	0.923934	0.959058	0.131114	0.267739	AL451123.1	novel transcript	antisense	NA
ENSG00000203877	0.0781752	0.077175	0.0968508	0.0621707	0.108218	0.0177466	0.137438	0.0773882	0.12051	-1.52359	0.958891	0.0504179	0.13705	RIPPLY2	ripply transcriptional repressor 2	protein_coding	134701
ENSG00000205269	0.348031	0.321787	0.533949	0.663794	0.533571	0.212501	0.445713	0.559857	0.671397	1.97976	0.958828	0.000196017	0.00406883	TMEM170B	transmembrane protein 170B	protein_coding	100113407
ENSG00000126860	0.205939	0.144363	0.126818	0.125242	0.0256474	0	0.100679	0.194872	0.161843	-2.16704	0.958802	0.321673	0.492874	EVI2A	ecotropic viral integration site 2A	protein_coding	2123
ENSG00000162063	2.63249	2.34392	3.66659	3.58497	3.68754	1.09922	3.21815	3.68887	4.39625	4.34583	0.958192	0.000449871	0.00673766	CCNF	cyclin F	protein_coding	899
ENSG00000231525	0.255135	0.467759	0.993032	0.65943	0.40512	0.418299	1.10438	0.638431	0.804805	-1.75593	0.957627	0.0390085	0.114011	AC002486.2	v-ral simian leukemia viral oncogene homolog A (ras related) (RALA) pseudogene	processed_pseudogene	NA
ENSG00000283709	0.00904895	0.0331804	0.0473652	0.0561319	0.0431056	0.0133524	0.0235016	0.0194087	0.0251862	-2.66767	0.95711	0.0965781	0.215663	FAM238C	family with sequence similarity 238 member C	transcribed_unprocessed_pseudogene	387644
ENSG00000167779	19.4406	16.6591	35.2728	39.1569	40.1722	16.4103	27.322	30.4434	32.5175	5.16266	0.956783	2.14598e-05	0.00118113	IGFBP6	insulin like growth factor binding protein 6	protein_coding	3489
ENSG00000160957	3.96223	2.88834	4.56906	5.22303	4.78995	1.45072	4.40542	4.70652	6.34986	4.18995	0.956103	0.00101224	0.0106791	RECQL4	RecQ like helicase 4	protein_coding	9401
ENSG00000182481	33.4616	25.1954	43.5589	43.1688	43.6682	13.8568	37.6341	41.7375	56.0942	6.9091	0.954737	0.000611312	0.00796878	KPNA2	karyopherin subunit alpha 2	protein_coding	3838
ENSG00000111348	11.7683	6.90382	7.51608	7.13222	7.34068	0.986246	7.62557	9.2543	13.0489	4.03966	0.953869	0.0985736	0.218787	ARHGDIB	Rho GDP dissociation inhibitor beta	protein_coding	397
ENSG00000234352	0.286702	0.269471	0.181193	0.296408	0.22282	0.0178502	0.20736	0.229627	0.230304	0.445262	0.953244	0.145813	0.287563	AC009264.1		antisense	349160
ENSG00000234996	0.108092	0.0594524	0.0957492	0.0447007	0.0572121	0.0106332	0.112294	0.0927369	0.192548	-2.34228	0.951713	0.167446	0.316604	AC098934.2		transcribed_processed_pseudogene	148709
ENSG00000187775	0.071645	0.0828093	0.14549	0.119157	0.122007	0.0474962	0.145623	0.130284	0.105775	0.696207	0.951202	0.00301865	0.0207826	DNAH17	dynein axonemal heavy chain 17	protein_coding	8632
ENSG00000169242	19.3275	7.88042	14.1159	14.5165	12.6879	6.8722	14.5047	31.3666	48.7123	5.52423	0.951064	0.0589396	0.152886	EFNA1	ephrin A1	protein_coding	1942
ENSG00000134324	6.78129	4.77375	8.18445	9.23047	8.04058	3.26468	8.15234	8.25238	14.2071	6.54651	0.950475	0.000867953	0.00976366	LPIN1	lipin 1	protein_coding	23175
ENSG00000115163	9.76708	6.50629	9.10819	8.64587	8.07584	1.81706	8.92436	11.2343	11.2261	4.04314	0.950213	0.0201627	0.0718169	CENPA	centromere protein A	protein_coding	1058
ENSG00000153044	24.0932	17.8738	29.0982	28.7579	29.6705	11.108	33.9729	34.5189	40.9014	6.00264	0.949551	0.000242512	0.00464138	CENPH	centromere protein H	protein_coding	64946
ENSG00000240859	0.0436317	0.0222204	0.0663676	0.0801935	0.0769793	0.0286141	0.0705095	0.05719	0.0269869	-2.07292	0.949101	0.0329735	0.101322	AC093627.4		lincRNA	NA
ENSG00000117724	47.5346	40.9284	60.9117	60.97	54.4766	15.8043	52.2091	64.7246	70.8202	9.23616	0.947591	0.00313115	0.02122	CENPF	centromere protein F	protein_coding	1063
ENSG00000105137	1.32876	0.864243	1.61523	1.64849	1.62093	0.622437	1.91284	1.60821	2.00768	2.52884	0.947166	0.000706745	0.0086744	SYDE1	synapse defective Rho GTPase homolog 1	protein_coding	85360
ENSG00000273026	0.483628	0.110834	0.340775	0.812503	0.447964	0.297345	0.502426	0.583488	0.538438	-2.30848	0.946902	0.0574887	0.150338	AL358472.3	novel transcript, antisense to SLC39A1	antisense	NA
ENSG00000100583	0.383612	0.149453	0.409313	0.396599	0.426388	0.113209	0.288928	0.246838	0.448441	-0.203585	0.946622	0.0211676	0.0743183	SAMD15	sterile alpha motif domain containing 15	protein_coding	161394
ENSG00000233013	0.157331	0.122036	0.282629	0.287778	0.256226	0.119053	0.414901	0.11681	0.282953	-1.33292	0.946234	0.0338707	0.103267	FAM157B	family with sequence similarity 157 member B	transcribed_unprocessed_pseudogene	NA
ENSG00000109794	0.0384641	0.0528896	0.0580771	0.0745619	0.15778	0.0378377	0.044954	0.0825	0.155234	-1.55971	0.944699	0.0675035	0.167765	FAM149A	family with sequence similarity 149 member A	protein_coding	25854
ENSG00000241697	0.269043	0.211396	0.479736	0.268217	0.539091	0.189044	0.618892	0.432793	0.320928	-0.079599	0.944215	0.00925575	0.0424876	TMEFF1	transmembrane protein with EGF like and two follistatin like domains 1	protein_coding	8577
ENSG00000158825	5.18438	2.69864	4.13292	4.68654	3.19908	1.102	3.41015	4.24673	14.5313	1.88664	0.943728	0.100479	0.221783	CDA	cytidine deaminase	protein_coding	978
ENSG00000165264	7.73614	5.63355	10.6255	10.0723	11.4421	4.21403	11.2666	10.7776	11.4704	3.68408	0.942416	7.21029e-05	0.00224243	NDUFB6	NADH:ubiquinone oxidoreductase subunit B6	protein_coding	4712
ENSG00000101955	21.9064	15.6832	32.7906	32.7777	31.5166	11.4393	33.8417	32.8496	20.4109	5.6691	0.941667	0.000314011	0.00544326	SRPX	sushi repeat containing protein X-linked	protein_coding	8406
ENSG00000281344	0.00342648	0.00516026	0.00463165	0.00784408	0.00505218	0.0019261	0.00648367	0.00577446	0.010082	0.182294	0.941357	0.0141528	0.056323	HELLPAR	HELLP associated long non-coding RNA	macro_lncRNA	NA
ENSG00000231995	0.292209	0.076533	0.268926	0.302102	0.397705	0.205321	0.216833	0.402908	0.5577	-3.1891	0.940945	0.119145	0.249903	AL590399.4	pseudogene similar to part of ribosomal protein L7a (RPL7A)	processed_pseudogene	NA
ENSG00000123416	160.778	77.2182	153.615	163.405	177.932	57.0518	136.719	142.356	287.513	9.09395	0.940716	0.00644415	0.033206	TUBA1B	tubulin alpha 1b	protein_coding	10376
ENSG00000204652	1.0093	0.859126	2.14803	3.1304	3.73947	1.9148	2.62131	0.695827	3.13025	-0.572175	0.939256	0.0875643	0.201257	RPS26P8	ribosomal protein S26 pseudogene 8	processed_pseudogene	NA
ENSG00000127720	0.580746	0.526102	0.836293	0.798189	1.06318	0.342773	0.908526	0.90124	0.981252	1.47257	0.938928	0.000230277	0.00449942	METTL25	methyltransferase like 25	protein_coding	84190
ENSG00000204790	1.29991	0.893711	1.20381	1.47831	1.23845	0.447558	2.56582	1.39406	2.02612	-1.04526	0.936511	0.024237	0.0819416	AL163540.1	COBW domain containing protein pseudogene	unprocessed_pseudogene	NA
ENSG00000167680	0.18765	0.104253	0.192323	0.182245	0.180584	0.0783126	0.236295	0.359794	0.234239	-0.306575	0.936421	0.0315652	0.0983316	SEMA6B	semaphorin 6B	protein_coding	10501
ENSG00000106366	316.772	127.622	348.133	370.615	344.436	199.859	411.964	401.361	438.708	10.1034	0.935933	0.000703022	0.00865584	SERPINE1	serpin family E member 1	protein_coding	5054
ENSG00000279196	0.0551238	0.0378986	0.0443902	0.0427425	0.0583529	0.0203348	0.0930577	0.103453	0.122742	-2.4236	0.935694	0.140136	0.28021	AC135048.4	novel transcript	TEC	NA
ENSG00000105711	0.10358	0.0258956	0.0884658	0.110331	0.0764207	0.0277889	0.0782585	0.0807866	0.0594063	-0.828151	0.935311	0.0410127	0.118016	SCN1B	sodium voltage-gated channel beta subunit 1	protein_coding	6324
ENSG00000170745	1.58654	1.37357	2.45199	2.23671	2.46833	0.961647	2.6055	3.05918	1.99829	2.69255	0.934722	0.0004319	0.00657952	KCNS3	potassium voltage-gated channel modifier subfamily S member 3	protein_coding	3790
ENSG00000145386	26.4242	20.5734	28.9977	29.5251	27.9816	7.02991	27.1904	30.8382	35.5682	6.19287	0.933784	0.00761417	0.0369996	CCNA2	cyclin A2	protein_coding	890
ENSG00000112149	2.67342	1.66428	2.59467	2.60923	3.04122	0.735973	2.23844	3.1131	3.78713	2.64505	0.933763	0.00894188	0.0415541	CD83	CD83 molecule	protein_coding	9308
ENSG00000008441	0.386156	0.244506	0.785426	0.880775	1.07883	0.191892	0.244008	0.290314	0.270362	1.35391	0.933661	0.100169	0.221316	NFIX	nuclear factor I X	protein_coding	4784
ENSG00000159784	0.0897402	0.0751106	0.106828	0.0847107	0.0991273	0.0345438	0.149976	0.167374	0.134662	-0.427732	0.933388	0.0145426	0.0573536	FAM131B	family with sequence similarity 131 member B	protein_coding	9715
ENSG00000279923	0.0770168	0.0353003	0.0930303	0.0995303	0.183439	0.0947032	0.16002	0.123892	0.150054	-2.51603	0.933068	0.0595647	0.153952	AC022417.1	tec	TEC	NA
ENSG00000217555	0.0864366	0.198089	0.278423	0.536178	0.2745	0.148801	0.381634	0.092697	0.264639	-1.87583	0.932763	0.0973581	0.216947	CKLF	chemokine like factor	protein_coding	51192
ENSG00000005187	0.144333	0.0352823	0.14464	0.0994794	0.105254	0.0315516	0.0766372	0.0894321	0.117839	-0.529971	0.931911	0.0425957	0.121347	ACSM3	acyl-CoA synthetase medium chain family member 3	protein_coding	6296
ENSG00000222041	0.299193	0.128685	0.290034	0.385553	0.265684	0.154832	0.324079	0.364962	0.494125	2.34801	0.931681	0.00523931	0.0291044	CYTOR	cytoskeleton regulator RNA	lincRNA	112597
ENSG00000114739	0.503549	0.686556	1.14849	1.13345	1.142	0.655239	1.33098	1.40474	0.899469	3.8376	0.931097	4.79505e-05	0.00184573	ACVR2B	activin A receptor type 2B	protein_coding	93
ENSG00000179674	1.20206	0.373231	0.889934	0.781736	0.903049	0.133507	0.36255	0.665355	1.23037	-0.130326	0.931014	0.112724	0.240201	ARL14	ADP ribosylation factor like GTPase 14	protein_coding	80117
ENSG00000266602	1.30605	0.361956	1.44308	1.38166	1.02888	0.627449	1.32525	1.27035	1.18354	-0.172716	0.930732	0.0117955	0.0500253	AC008109.1	novel transcript	lincRNA	NA
ENSG00000214391	5.22607	3.86392	4.49653	6.35174	9.46731	2.67758	7.23892	5.60458	14.2514	3.26083	0.93054	0.0171449	0.0642479	TUBAP2	tubulin alpha pseudogene 2	processed_pseudogene	NA
ENSG00000156970	12.4376	10.2968	14.4572	14.2031	13.6587	3.54536	12.4435	13.8794	20.5305	5.86163	0.929206	0.00818335	0.0391026	BUB1B	BUB1 mitotic checkpoint serine/threonine kinase B	protein_coding	701
ENSG00000235558	0.415172	0.326215	0.429853	0.735818	0.376707	0.116689	0.739385	0.445241	0.462223	-2.44565	0.92908	0.0479281	0.132222	AC146949.1		unprocessed_pseudogene	NA
ENSG00000091651	4.50645	3.49589	4.60418	5.29707	5.06627	1.20277	4.56063	4.66425	6.76733	4.2809	0.929027	0.00793605	0.0381338	ORC6	origin recognition complex subunit 6	protein_coding	23594
ENSG00000138944	0.0260136	0.0238464	0.0598521	0.0268943	0.0275374	0.0036557	0.023164	0.031883	0.0124121	-2.4848	0.928455	0.172114	0.322687	SHISAL1	shisa like 1	protein_coding	85352
ENSG00000237461	0.0487466	0.119161	0.170104	0.16799	0.137606	0.0479527	0.118163	0.0697028	0.162813	-2.73816	0.928388	0.104332	0.227623	AL359710.1		lincRNA	101928438
ENSG00000231154	0.0481078	0.209475	0.145276	0.161644	0.140046	0.0354933	0.212405	0.0902862	0.14729	-1.92088	0.92802	0.0720311	0.175737	MORF4L2-AS1	MORF4L2 antisense RNA 1	antisense	NA
ENSG00000262877	0.609171	0.573117	0.839105	0.894971	0.458187	0.0788487	0.749425	0.206303	0.749598	-0.313189	0.927198	0.15968	0.306484	AC110285.2	novel transcript	lincRNA	NA
ENSG00000155011	0.0174264	0.0212995	0.0280663	0.0180164	0.0122982	0.0114284	0.0543112	0.0996723	0.0388027	-2.90471	0.926234	0.265974	0.435155	DKK2	dickkopf WNT signaling pathway inhibitor 2	protein_coding	27123
ENSG00000143355	0.00961051	0.0132148	0.0232175	0.0124198	0.0432373	0.00945399	0.0174721	0.0128832	0.032099	-2.33544	0.926125	0.0740989	0.179225	LHX9	LIM homeobox 9	protein_coding	56956
ENSG00000052802	68.4981	42.6404	72.7925	70.593	65.1457	28.9209	90.3024	88.6517	124.591	7.6407	0.926043	0.00272678	0.0194433	MSMO1	methylsterol monooxygenase 1	protein_coding	6307
ENSG00000131094	0.30997	0.301906	0.452424	0.6209	0.738288	0.133403	0.221387	0.353197	0.517649	-1.09191	0.924677	0.0514442	0.139125	C1QL1	complement C1q like 1	protein_coding	10882
ENSG00000134690	12.4984	10.5723	15.6699	15.1066	13.962	4.09828	13.0158	16.6837	19.4242	5.0956	0.924198	0.00383331	0.0240043	CDCA8	cell division cycle associated 8	protein_coding	55143
ENSG00000180592	0.0224671	0.054921	0.0452308	0.0387128	0.107024	0.0368353	0.0700209	0.108424	0.0917152	-1.46822	0.922552	0.113897	0.241954	SKIDA1	SKI/DACH domain containing 1	protein_coding	387640
ENSG00000108830	0.0576343	0.0264164	0.051053	0.0297928	0.0488084	0.0113391	0.0838242	0.0988938	0.032083	-2.20908	0.922074	0.101096	0.222845	RND2	Rho family GTPase 2	protein_coding	8153
ENSG00000102109	6.111	3.9652	8.19684	7.30744	10.2296	3.91108	10.2303	8.46836	7.74621	3.14123	0.921347	0.00176242	0.0148808	PCSK1N	proprotein convertase subtilisin/kexin type 1 inhibitor	protein_coding	27344
ENSG00000259436	0.128329	0.105874	0.361692	0.331683	0.135846	0.126239	0.293296	0.275246	0.10001	-1.48293	0.921305	0.0731039	0.177559	AC010247.2	novel transcript, antisense to POU2F2	antisense	NA
ENSG00000146670	6.62841	5.13284	7.99373	7.61277	9.05336	2.18816	6.47433	7.27985	10.0055	4.77237	0.921278	0.00335876	0.0220677	CDCA5	cell division cycle associated 5	protein_coding	113130
ENSG00000136052	1.24686	0.915283	1.74929	1.66673	1.39724	0.613278	1.76083	1.75503	1.78401	2.82138	0.920397	0.000501327	0.00709129	SLC41A2	solute carrier family 41 member 2	protein_coding	84102
ENSG00000221164	2.74402	2.33575	2.20971	2.83692	4.35715	0.578429	2.85068	3.78356	3.055	-1.55523	0.919996	0.099474	0.220134	SNORA11F	small nucleolar RNA, H/ACA box 11F	snoRNA	109617000
ENSG00000271870	0.253929	0.55866	1.02242	0.735074	0.806413	0.299753	0.685877	0.272321	0.848121	-1.73024	0.919951	0.056013	0.147789	AC024060.1	novel transcript, antisense to CRBN	antisense	NA
ENSG00000166669	0.196278	0.19432	0.5374	0.503249	0.423862	0.289622	0.32625	0.244173	0.590009	1.01523	0.917552	0.0353972	0.1065	ATF7IP2	activating transcription factor 7 interacting protein 2	protein_coding	80063
ENSG00000134874	3.72621	3.21757	5.09251	4.99766	5.03251	1.81528	5.66808	5.40012	5.53353	5.24522	0.917422	7.83459e-05	0.0023604	DZIP1	DAZ interacting zinc finger protein 1	protein_coding	22873
ENSG00000278112	0.268611	1.23116	1.03827	1.66623	0.62556	0.36993	1.33944	0.403291	1.49526	-1.4603	0.917373	0.114912	0.243506	AC145423.3	novel transcript, sense intronic to RILPL1	sense_intronic	NA
ENSG00000259248	0.0316194	0.0450881	0.0480958	0.0435865	0.0334716	0.0069121	0.0547472	0.0339095	0.0508485	-2.00819	0.916529	0.167821	0.31706	USP3-AS1	USP3 antisense RNA 1	antisense	NA
ENSG00000154553	0.16786	0.148831	0.265917	0.244667	0.180606	0.0406049	0.265865	0.309867	0.045955	0.57433	0.916257	0.171057	0.321341	PDLIM3	PDZ and LIM domain 3	protein_coding	27295
ENSG00000128045	0.456703	0.465173	0.907177	0.556105	0.666095	0.269559	0.822387	0.696577	0.77964	0.617455	0.915944	0.0021896	0.01697	RASL11B	RAS like family 11 member B	protein_coding	65997
ENSG00000175841	0.207341	0.105593	0.278279	0.333449	0.243874	0.067988	0.0717998	0.172945	0.436028	-2.14121	0.914737	0.183046	0.336033	FAM172BP	family with sequence similarity 172 member B, pseudogene	processed_pseudogene	NA
ENSG00000267024	0.397325	0.676416	0.502791	0.586823	0.781114	0.167509	1.0614	0.730461	0.75832	-1.89992	0.914486	0.0516937	0.13961	AC008747.1	novel transcript, antisense to PDCD2	antisense	NA
ENSG00000100505	0.0953605	0.0694187	0.137774	0.162382	0.148451	0.0303495	0.0786707	0.0872279	0.081187	-0.184718	0.914304	0.0599241	0.154503	TRIM9	tripartite motif containing 9	protein_coding	114088
ENSG00000138735	1.08823	0.82111	1.71132	1.89988	1.69807	0.901343	1.41848	1.73955	2.12879	3.88939	0.913974	1.83215e-05	0.00108135	PDE5A	phosphodiesterase 5A	protein_coding	8654
ENSG00000229161	0.124662	0.171415	0.363906	0.306096	0.263929	0.352566	0.372333	0.350939	0.763344	-0.923889	0.913111	0.0445612	0.125436	TCP1P1	t-complex 1 pseudogene 1	unprocessed_pseudogene	NA
ENSG00000165480	7.14455	4.87428	7.09891	6.70565	7.93773	1.67608	5.3016	7.22947	10.7767	4.33266	0.912418	0.018506	0.0676697	SKA3	spindle and kinetochore associated complex subunit 3	protein_coding	221150
ENSG00000092096	0.0293224	0.0161277	0.0566706	0.0788192	0.0372481	0.00576897	0.0426469	0.0314461	0	-2.97815	0.911464	0.346551	0.517408	SLC22A17	solute carrier family 22 member 17	protein_coding	51310
ENSG00000271936	0.996283	1.32841	0.984626	1.21729	1.29434	0.178192	0.98796	1.35983	1.46212	0.222748	0.91119	0.0651578	0.163769	AC012073.1	novel transcript, antisense to ADCY3	antisense	NA
ENSG00000117009	0.0210967	0.0348105	0.0407731	0.0305353	0.0625311	0.0249038	0.0482167	0.0542993	0.0986479	-1.81229	0.911107	0.0446351	0.125565	KMO	kynurenine 3-monooxygenase	protein_coding	8564
ENSG00000238000	2.12553	1.27768	3.4233	2.05339	2.17627	0.651268	1.95475	1.94316	2.28883	0.404042	0.910488	0.0133013	0.0539862	AC116347.1	proteasome (prosome, macropain) activator subunit 2 (PA28 beta) (PSME2) pseudogene	processed_pseudogene	NA
ENSG00000198826	20.8847	16.0286	22.95	24.2832	23.8062	6.646	21.8019	24.4441	30.8211	7.08748	0.910452	0.00408845	0.0249217	ARHGAP11A	Rho GTPase activating protein 11A	protein_coding	9824
ENSG00000198157	14.8183	10.6233	18.6561	17.0162	16.6646	4.2699	12.6002	13.7756	21.7463	5.13461	0.9103	0.00896438	0.0416338	HMGN5	high mobility group nucleosome binding domain 5	protein_coding	79366
ENSG00000152495	0.560923	0.53734	1.02976	1.12067	0.950814	0.315814	0.608956	0.640234	0.913646	3.40565	0.909366	0.00288719	0.0202	CAMK4	calcium/calmodulin dependent protein kinase IV	protein_coding	814
ENSG00000134222	6.44122	5.92877	7.78402	7.77674	7.46969	1.84125	7.02934	8.16112	8.62891	4.24832	0.909266	0.00688148	0.0345728	PSRC1	proline and serine rich coiled-coil 1	protein_coding	84722
ENSG00000243629	0.285941	0.102569	0.260297	0.218503	0.250049	0.048919	0.219562	0.19999	0.166094	-1.30319	0.909129	0.0457832	0.127894	LINC00880	long intergenic non-protein coding RNA 880	lincRNA	339894
ENSG00000236901	0.159317	0.207537	0.259966	0.290411	0.363928	0.136101	0.378929	0.395666	0.233384	0.65695	0.908213	0.00484597	0.0278424	MIR600HG	MIR600 host gene	sense_intronic	81571
ENSG00000122952	20.2246	14.913	22.4884	23.9088	26.4797	5.68732	17.8432	18.9061	27.0153	5.61508	0.908207	0.0077295	0.0373889	ZWINT	ZW10 interacting kinetochore protein	protein_coding	11130
ENSG00000166106	0.212275	0.190536	0.366811	0.315476	0.346427	0.208818	0.427268	0.403129	0.46774	0.977723	0.907845	0.00393209	0.0242774	ADAMTS15	ADAM metallopeptidase with thrombospondin type 1 motif 15	protein_coding	170689
ENSG00000143228	21.6332	15.6376	21.3809	21.7638	20.0961	4.91097	20.7685	24.3444	25.5637	6.01819	0.907093	0.01526	0.0593882	NUF2	NDC80 kinetochore complex component NUF2	protein_coding	83540
ENSG00000138376	2.23714	1.55419	2.30769	2.70192	2.54329	0.752552	2.50452	2.04883	3.77975	3.81166	0.906784	0.00509163	0.0286784	BARD1	BRCA1 associated RING domain 1	protein_coding	580
ENSG00000101868	2.8351	2.5735	3.53299	3.74163	4.06164	1.25813	3.29494	3.50754	6.14086	4.52652	0.90677	0.0026313	0.0190573	POLA1	DNA polymerase alpha 1, catalytic subunit	protein_coding	5422
ENSG00000186480	30.0028	21.8325	43.2124	42.6016	46.5818	21.5423	36.3744	38.4561	71.6958	7.09857	0.906122	0.000367383	0.00598966	INSIG1	insulin induced gene 1	protein_coding	3638
ENSG00000272870	0.392161	0.350272	0.50204	0.436625	0.3832	0.0890248	0.396956	0.528401	0.403019	-0.13629	0.906024	0.0396939	0.115373	AC097534.2		antisense	NA
ENSG00000285600	0.0902779	0.0165514	0.0654292	0.0373337	0.133793	0.0355231	0.0750294	0.0387266	0.180916	-2.41358	0.904986	0.164576	0.312945	AC023593.1		antisense	NA
ENSG00000213160	0.929025	0.60115	1.25788	1.35597	1.25823	0.501746	1.24426	0.996312	1.25233	2.49701	0.904546	0.000268401	0.00492344	KLHL23	kelch like family member 23	protein_coding	151230
ENSG00000197959	0.43183	0.251723	0.513592	0.563214	0.407897	0.117636	0.395701	0.470231	0.308185	2.06948	0.903522	0.0139926	0.0558958	DNM3	dynamin 3	protein_coding	26052
ENSG00000267216	0.13651	0.0652893	0.281992	0.184085	0.19477	0.116771	0.215807	0.165493	0.118942	-0.702326	0.903025	0.0146905	0.0578228	AC020915.1	novel transcript	protein_coding	NA
ENSG00000167670	8.74791	7.25413	11.6641	12.7425	13.7762	4.76485	10.1671	9.66938	19.5826	5.59386	0.902669	0.00111115	0.0112513	CHAF1A	chromatin assembly factor 1 subunit A	protein_coding	10036
ENSG00000086061	28.2495	20.4625	42.7077	41.9752	52.425	19.1199	24.6981	42.5656	52.6707	6.59893	0.902613	0.00065105	0.00827087	DNAJA1	DnaJ heat shock protein family (Hsp40) member A1	protein_coding	3301
ENSG00000253182	0	0.0815537	0.322389	0.413898	0.0941768	0.656373	0.231058	0.143113	0.0990477	-3.32337	0.901689	0.334801	0.506331	AC084026.1	novel transcript	lincRNA	NA
ENSG00000237745	0.370033	0.474888	0.655557	0.688609	0.626734	0.509609	1.38389	0.555567	2.05984	-2.16547	0.901272	0.0749943	0.18063	RPL22P8	ribosomal protein L22 pseudogene 8	processed_pseudogene	NA
ENSG00000215883	0.101185	0.146862	0.264817	0.241185	0.288608	0.113362	0.154756	0.186884	0.231563	0.839421	0.901151	0.0019342	0.0157443	CYB5RL	cytochrome b5 reductase like	protein_coding	606495
ENSG00000013810	17.8208	12.9999	19.352	19.1711	19.7394	5.21342	17.3676	18.687	26.0403	6.83396	0.901076	0.00624027	0.0324768	TACC3	transforming acidic coiled-coil containing protein 3	protein_coding	10460
ENSG00000275854	0.171602	0.25169	0.304013	0.496753	0.217985	0.067523	0.320889	0.147225	0.343889	-2.66849	0.900699	0.160083	0.306786	AC084824.4	novel transcript, sense intronic to YARS2	sense_intronic	NA
ENSG00000237424	0.209985	0.339152	0.756911	0.702972	0.529252	0.491822	0.695992	0.428941	0.62342	0.331152	0.900144	0.0109774	0.0476987	FOXD2-AS1	FOXD2 adjacent opposite strand RNA 1	lincRNA	84793
ENSG00000110108	6.71506	5.47168	9.77191	9.51367	9.87281	4.66885	10.055	9.92418	13.7408	4.43393	0.900082	1.72589e-05	0.00104027	TMEM109	transmembrane protein 109	protein_coding	79073
ENSG00000259877	0.462125	0.235347	0.479647	0.626409	0.423969	0.212146	0.490754	0.627754	0.59453	0.215769	0.898391	0.0039785	0.0244421	AC009113.1	novel transcript, antisense to ZNF778	antisense	NA
ENSG00000117650	23.5967	17.492	25.9539	25.3593	23.8206	6.50681	23.6802	29.0003	28.1841	6.11509	0.897851	0.0072463	0.0357463	NEK2	NIMA related kinase 2	protein_coding	4751
ENSG00000224566	0.105192	0.241071	0.38119	0.543765	0.389738	0.206957	0.21856	0.338431	0.292783	-2.65633	0.897214	0.051959	0.140074	FAM96AP2	family with sequence similarity 96 member A pseudogene 2	processed_pseudogene	NA
ENSG00000172915	0.724365	0.81607	1.41518	1.65841	1.28689	0.691914	1.04916	1.682	1.32306	3.66644	0.897143	0.0002787	0.00504016	NBEA	neurobeachin	protein_coding	26960
ENSG00000171155	7.73027	5.35979	9.75633	9.73568	11.01	3.84366	9.59306	9.36033	11.2978	3.97852	0.896814	0.000288769	0.00515482	C1GALT1C1	C1GALT1 specific chaperone 1	protein_coding	29071
ENSG00000168243	0.376254	0.208648	0.72568	0.657925	0.81134	0.187348	0.415006	0.463283	0.103431	0.770129	0.895448	0.143054	0.283961	GNG4	G protein subunit gamma 4	protein_coding	2786
ENSG00000111674	0.685663	0.67689	0.80699	1.01181	0.868512	0.345895	1.4368	1.18783	0.946055	1.81584	0.895262	0.00323338	0.0216232	ENO2	enolase 2	protein_coding	2026
ENSG00000111859	2.26446	1.09008	1.60899	1.47228	1.25367	0.507459	2.18138	3.29336	3.15473	4.27449	0.89446	0.0590368	0.153116	NEDD9	neural precursor cell expressed, developmentally down-regulated 9	protein_coding	4739
ENSG00000095002	2.30724	1.90302	3.83326	3.69569	3.95949	2.01529	3.45064	3.36097	4.95293	5.5226	0.894313	5.75132e-06	0.000594171	MSH2	mutS homolog 2	protein_coding	4436
ENSG00000205683	0.782983	0.614263	0.859268	1.04669	0.778733	0.297345	1.32038	1.37475	0.681156	2.50723	0.894009	0.011056	0.0479359	DPF3	double PHD fingers 3	protein_coding	8110
ENSG00000080986	16.5513	11.9143	16.7798	16.3047	15.3888	3.6471	14.8344	17.4137	19.715	5.75182	0.893057	0.0166018	0.0628945	NDC80	NDC80, kinetochore complex component	protein_coding	10403
ENSG00000224763	0.138227	0.0633558	0.0927597	0.142907	0.170712	0.0226627	0.0478665	0.0988257	0.307785	-2.85448	0.890861	0.283638	0.452894	FDPSP8	farnesyl diphosphate synthase pseudogene 8	processed_pseudogene	NA
ENSG00000176244	0.653165	0.660161	0.445061	0.761852	0.726884	0.0988504	0.574159	0.736393	0.932292	-0.197326	0.890703	0.100108	0.22123	ACBD7	acyl-CoA binding domain containing 7	protein_coding	414149
ENSG00000136531	0.243524	0.160148	0.236179	0.256147	0.247702	0.0645764	0.256288	0.252077	0.274658	2.40476	0.890504	0.00821724	0.0392028	SCN2A	sodium voltage-gated channel alpha subunit 2	protein_coding	6326
ENSG00000204516	2.33129	1.43019	3.27813	2.7532	3.57838	1.19076	2.73861	2.26935	3.08464	2.72672	0.889989	0.000605814	0.00795293	MICB	MHC class I polypeptide-related sequence B	protein_coding	4277
ENSG00000274422	0.251416	0.782203	0.889598	1.18936	0.612936	0.26231	0.965602	0.318648	0.559817	0.794067	0.889684	0.0684578	0.169298	AC245060.5	novel transcript	lincRNA	NA
ENSG00000227744	0.0359533	0.0131832	0.0926481	0.0446046	0.0761188	0.0778091	0.0747014	0.0616917	0.0480335	-2.2652	0.889098	0.111865	0.238964	LINC01940	long intergenic non-protein coding RNA 1940	lincRNA	401039
ENSG00000164949	1.86646	1.2854	2.0142	2.75244	1.98582	0.91337	1.34844	4.33858	3.17499	2.51771	0.888865	0.0216408	0.0755224	GEM	GTP binding protein overexpressed in skeletal muscle	protein_coding	2669
ENSG00000258477	0.603324	0.875681	0.607307	0.62375	1.01122	0.247291	1.09685	1.07837	2.12704	-1.35144	0.888822	0.0795572	0.188347	PPIAP6	peptidylprolyl isomerase A pseudogene 6	processed_pseudogene	NA
ENSG00000142945	19.8931	15.4225	22.6135	21.8755	21.4226	5.801	19.5654	22.5883	27.2803	6.17178	0.887667	0.00644292	0.033206	KIF2C	kinesin family member 2C	protein_coding	11004
ENSG00000255400	0.775454	1.4217	1.91011	3.91422	1.59347	0.628209	3.83842	0.293512	1.42196	-0.602091	0.886163	0.234119	0.398719	AC124276.2	novel transcript	lincRNA	NA
ENSG00000237491	0.0545693	0.129227	0.183098	0.197459	0.120346	0.0715741	0.222037	0.0926592	0.121507	-0.604651	0.886086	0.0272803	0.0890164	AL669831.5	novel transcript	lincRNA	NA
ENSG00000231113	0.101026	0.169785	0.162709	0.139262	0.196065	0.0496906	0.227398	0.306973	0.131222	-2.09181	0.885636	0.0682643	0.169008	AL035587.1	novel transcript	antisense	NA
ENSG00000255977	0.453402	0.46181	0.649095	0.781253	0.746607	0.346903	0.994384	0.48624	1.40218	-1.52812	0.884926	0.0398362	0.115667	AC006927.1	clathrin, light chain A (CLTA) pseudogene	processed_pseudogene	NA
ENSG00000113810	41.3035	32.9975	50.6307	50.2221	46.6843	14.7372	44.4775	48.7012	61.7682	8.53479	0.883826	0.00291952	0.0203385	SMC4	structural maintenance of chromosomes 4	protein_coding	10051
ENSG00000254842	0.511778	0.152981	0.376288	0.368072	0.317988	0.218888	0.670365	0.656227	0.631709	0.0140258	0.883252	0.0464765	0.129301	LINC02551	long intergenic non-protein coding RNA 2551	lincRNA	NA
ENSG00000104998	1.55002	1.14137	2.01894	1.79514	1.60495	0.483261	1.74225	1.75311	1.60309	2.15474	0.882963	0.00508861	0.0286777	IL27RA	interleukin 27 receptor subunit alpha	protein_coding	9466
ENSG00000120800	4.02203	3.67319	6.65307	6.89841	7.44754	2.92246	5.05198	4.94677	8.6018	5.78905	0.882831	0.000192202	0.00401746	UTP20	UTP20, small subunit processome component	protein_coding	27340
ENSG00000197279	7.07281	5.42481	12.1391	11.0669	10.4114	6.34854	10.7247	9.55157	16.0934	4.26287	0.882789	6.30143e-05	0.00207843	ZNF165	zinc finger protein 165	protein_coding	7718
ENSG00000236480	0.543606	0.25671	0.437755	0.425765	0.540574	0.178251	0.479168	0.423984	1.35714	-0.547762	0.882096	0.0861591	0.199048	PKMP1	pyruvate kinase M1/2 pseudogene 1	processed_pseudogene	NA
ENSG00000276644	0.0558654	0.0256057	0.119966	0.0914482	0.0837788	0.0274778	0.0822187	0.0649042	0.0103661	-1.88781	0.881803	0.197192	0.353341	DACH1	dachshund family transcription factor 1	protein_coding	1602
ENSG00000090447	1.06195	1.23951	1.88754	1.62213	1.83309	0.743495	1.88841	1.74421	2.06637	3.54685	0.880671	3.52175e-05	0.00152183	TFAP4	transcription factor AP-4	protein_coding	7023
ENSG00000151849	7.07495	5.32614	8.02978	8.64884	7.1878	2.63697	8.50242	8.25861	11.0534	5.4097	0.880169	0.00195826	0.0158495	CENPJ	centromere protein J	protein_coding	55835
ENSG00000035499	6.72359	4.94889	7.60667	7.28515	7.64079	2.38626	7.0534	8.36284	9.97342	4.75096	0.880101	0.00266585	0.0191908	DEPDC1B	DEP domain containing 1B	protein_coding	55789
ENSG00000232874	0.0583447	0.374389	0.422855	0.66352	0	0.0573945	0.363674	0.375423	0.194871	-3.26759	0.879602	0.386977	0.557618	AC080129.2	novel transcript	antisense	NA
ENSG00000172014	0.0778792	0.0305962	0.103031	0.0920181	0.0706639	0.0930275	0.161812	0.12528	0.154831	-1.09972	0.8795	0.0741759	0.179387	ANKRD20A4	ankyrin repeat domain 20 family member A4	protein_coding	728747
ENSG00000270441	0.0976196	0.242893	0.280754	0.158596	0.177151	0.0411556	0.202827	0.194424	0.155261	-1.7361	0.878956	0.0723626	0.176366	AC135506.1	laminin, beta 1 (LAMB1) pseudogene	unprocessed_pseudogene	NA
ENSG00000079150	1.86533	1.47845	2.1515	2.38323	2.14705	0.673081	2.36093	2.57697	2.04045	2.62327	0.878897	0.00274016	0.0194958	FKBP7	FK506 binding protein 7	protein_coding	51661
ENSG00000254708	0.113265	0.0778718	0.342038	0.17565	0.17985	0.334262	0.500086	0.303672	0.252203	-2.31757	0.878187	0.0989887	0.219384	AL139174.1	methylmalonic aciduria (cobalamin deficiency) cblD type, with homocystinuria (MMADHC) pseudogene	processed_pseudogene	NA
ENSG00000105792	0.150985	0.120791	0.203379	0.210021	0.194701	0.051309	0.222447	0.1472	0.125308	0.40152	0.87726	0.0141815	0.0564248	CFAP69	cilia and flagella associated protein 69	protein_coding	79846
ENSG00000124225	63.0175	37.393	96.9489	102.024	102.54	67.1037	101.66	104.265	89.8141	8.88722	0.876769	0.000205268	0.00418357	PMEPA1	prostate transmembrane protein, androgen induced 1	protein_coding	56937
ENSG00000105825	71.8223	49.3663	99.3054	94.8821	87.536	35.2435	82.4173	101.572	86.2938	7.76513	0.874768	0.000179692	0.00388597	TFPI2	tissue factor pathway inhibitor 2	protein_coding	7980
ENSG00000196482	0.0298888	0.0379368	0.0388805	0.0332777	0.0608455	0.00452339	0.019108	0.0295879	0.0332761	-1.56704	0.874616	0.150895	0.294483	ESRRG	estrogen related receptor gamma	protein_coding	2104
ENSG00000111666	2.11854	1.71988	3.01835	2.82963	2.86192	0.994749	2.49173	2.85902	2.84711	3.83102	0.873449	0.00023997	0.00462347	CHPT1	choline phosphotransferase 1	protein_coding	56994
ENSG00000171877	0.939916	0.403234	0.762951	0.839581	0.744241	0.347653	1.06237	1.27007	1.04225	2.44611	0.873331	0.0139687	0.0558749	FRMD5	FERM domain containing 5	protein_coding	84978
ENSG00000260615	0.639191	0.488283	1.02946	0.770969	0.73302	0.366789	1.60475	0.971104	0.593025	-1.4707	0.873246	0.032641	0.100592	RPL23AP97	ribosomal protein L23a pseudogene 97	processed_pseudogene	NA
ENSG00000165879	0.492483	0.460137	0.808428	0.714777	0.89228	0.344714	0.924859	0.832856	0.590472	0.785973	0.873239	0.000749369	0.00892096	FRAT1	FRAT1, WNT signaling pathway regulator	protein_coding	10023
ENSG00000224020	1.09903	0.521106	1.19021	1.72395	1.24365	0.559206	1.49608	1.6257	0.632888	-0.489366	0.872991	0.037761	0.111423	MIR181A2HG	MIR181A2 host gene	antisense	NA
ENSG00000248643	0.0681481	0.0803195	0.172475	0.110715	0.123669	0.0478844	0.111252	0.114846	0.0975487	-1.82171	0.87166	0.0158094	0.0607762	RBM14-RBM4	RBM14-RBM4 readthrough	protein_coding	100526737
ENSG00000169330	0.228746	0.186014	0.472395	0.484423	0.453046	0.254055	0.321959	0.3561	0.357358	1.09303	0.87138	0.000680138	0.00849631	MINAR1	membrane integral NOTCH2 associated receptor 1	protein_coding	23251
ENSG00000076382	9.17426	6.95997	10.2123	10.1579	9.52725	2.59335	8.45439	10.2862	12.0363	5.60327	0.870729	0.00770432	0.0373397	SPAG5	sperm associated antigen 5	protein_coding	10615
ENSG00000218676	0.346158	0.287099	0.451317	0.460128	0.418784	0.162153	0.462359	0.335874	0.80748	-0.810785	0.870392	0.0180332	0.0664543	BRD7P4	bromodomain containing 7 pseudogene 4	processed_pseudogene	NA
ENSG00000197043	31.967	19.4808	36.0729	36.6338	33.8592	15.3708	37.671	39.1607	51.4882	7.48412	0.869415	0.000459043	0.00679157	ANXA6	annexin A6	protein_coding	309
ENSG00000276564	0.0208808	0.0382824	0.126112	0.0539692	0.11052	0.174596	0.119308	0.111965	0.104612	-2.21344	0.868633	0.157726	0.303791	AC130650.2	novel transcript	lincRNA	NA
ENSG00000272604	0.136243	0.115972	0.297795	0.382323	0.144224	0.134024	0.242638	0.177421	0.23836	-0.86372	0.868315	0.0286084	0.0919149	AC073073.2	novel transcript, antisense to EFCAB10	antisense	NA
ENSG00000273335	0.470939	0	0.241334	0.0885242	0.407885	0.168462	0.311337	0.091827	0.190658	-3.31093	0.868264	0.317115	0.488471	AP005432.2	novel transcript	lincRNA	NA
ENSG00000227598	0.195493	0.358413	0.524755	0.673704	0.344907	0.128206	0.067697	0.489187	0.94314	-2.75134	0.867696	0.24236	0.408118	Z94721.1	novel transcript	bidirectional_promoter_lncRNA	NA
ENSG00000123485	26.9135	17.5812	24.819	25.9715	21.8107	5.2705	20.9134	25.1731	31.0967	6.40837	0.867647	0.0301053	0.0951696	HJURP	Holliday junction recognition protein	protein_coding	55355
ENSG00000272764	1.63619	0.99992	1.75679	1.59761	1.44336	0.536514	2.36081	1.85218	1.82162	-1.24967	0.865078	0.0342868	0.104163	AL596094.1	novel transcript	lincRNA	NA
ENSG00000199065	1.27029	1.45558	1.79015	3.93989	1.68088	0.624801	4.61882	0.340573	3.18206	-2.84036	0.863798	0.234871	0.399511	MIR101-2	microRNA 101-2	miRNA	406894
ENSG00000158402	3.06651	2.45966	3.44384	3.34904	2.6892	0.894619	3.52144	3.65132	4.25917	3.37832	0.863298	0.00935834	0.0427401	CDC25C	cell division cycle 25C	protein_coding	995
ENSG00000183171	0.257555	0.321953	0.622213	0.484136	0.793142	0.276394	0.413511	0.338984	0.586521	-0.05709	0.863091	0.0342557	0.104105	BX322650.1	nucleolar protein 11, pseudogene	processed_pseudogene	NA
ENSG00000117010	1.04702	1.00409	1.32958	1.39888	1.37265	0.538753	1.53117	1.70155	1.84715	1.99713	0.862139	0.00137648	0.0127348	ZNF684	zinc finger protein 684	protein_coding	127396
ENSG00000247199	0.0391881	0.0143694	0.0757379	0.0648237	0.0248902	0.0308399	0.0977069	0.0252158	0.0436293	-2.80029	0.861921	0.119839	0.250813	AC091948.1		antisense	102546294
ENSG00000118193	16.1796	13.1283	18.1486	18.7377	16.777	4.64969	15.1681	19.2556	21.0225	6.8643	0.860652	0.0100739	0.0449349	KIF14	kinesin family member 14	protein_coding	9928
ENSG00000163002	1.6804	1.46083	2.39181	2.5835	2.6059	1.26875	2.4221	2.76634	3.32057	3.22457	0.860387	3.65392e-05	0.00155278	NUP35	nucleoporin 35	protein_coding	129401
ENSG00000255397	0.949347	1.06129	1.43575	1.49617	1.87511	0.660553	1.28693	1.04294	3.15792	1.65443	0.860212	0.0159128	0.0610621	AC022182.3	nuclear autoantigenic sperm protein (histone-binding) (NASP) pseudogene	processed_pseudogene	NA
ENSG00000145335	16.5255	13.5445	21.2953	19.5534	18.7771	7.58711	23.0246	23.1182	24.828	6.18344	0.859887	0.00060267	0.00794835	SNCA	synuclein alpha	protein_coding	6622
ENSG00000169679	10.8513	7.88083	11.7628	12.2808	11.5442	3.69458	10.7848	12.797	15.5447	6.05576	0.859547	0.00386634	0.0240893	BUB1	BUB1 mitotic checkpoint serine/threonine kinase	protein_coding	699
ENSG00000184661	11.8187	9.83954	13.4618	12.9887	13.0071	3.55543	10.6174	14.5335	17.618	5.57624	0.859123	0.00931967	0.0426435	CDCA2	cell division cycle associated 2	protein_coding	157313
ENSG00000102271	0.362223	0.209505	0.243076	0.361111	0.246498	0.0678711	0.232948	0.527192	0.398472	0.951011	0.858901	0.0672071	0.167338	KLHL4	kelch like family member 4	protein_coding	56062
ENSG00000185090	1.59607	0.998263	2.45007	2.2603	2.50795	1.52101	2.93623	3.11132	1.5826	2.60944	0.858549	0.00873768	0.0408904	MANEAL	mannosidase endo-alpha like	protein_coding	149175
ENSG00000164611	19.8039	12.99	18.9485	18.1421	18.5496	5.51706	19.2011	22.7886	25.975	5.18744	0.858429	0.00930664	0.0426435	PTTG1	pituitary tumor-transforming 1	protein_coding	9232
ENSG00000116652	0.225829	0.232893	0.250052	0.291844	0.328705	0.0485956	0.35191	0.189207	0.164996	-0.453209	0.85828	0.102916	0.225474	DLEU2L	deleted in lymphocytic leukemia 2-like	sense_intronic	NA
ENSG00000262248	0.218793	0.26742	0.469839	0.9802	0.772031	0.502202	0.757655	0.234639	0.649569	-2.80755	0.857883	0.253971	0.421277	AC027796.2	pterin-4 alpha-carbinolamine dehydratase/dimerization cofactor of hepatocyte nuclear factor pseudogene	processed_pseudogene	NA
ENSG00000272189	0.3444	0.169997	0.469343	0.451922	0.462729	0.221517	0.357786	0.482988	0.353936	-0.476694	0.857403	0.00525787	0.0291625	AL024508.2	novel transcript, antisense to MAP7	antisense	NA
ENSG00000261094	0.337762	0.559043	0.627096	0.892393	0.417139	0.138442	0.731021	0.301854	0.501387	0.201256	0.857047	0.0663355	0.166024	AC007066.2	novel transcript, overlapping RABGAP1	sense_overlapping	NA
ENSG00000285693	0.135194	0.478022	0.497689	0.29951	0.184004	0.0569969	0.401283	0.186411	0.301032	-1.66515	0.856151	0.151065	0.294689	AP002381.2	Novel transcript	lincRNA	NA
ENSG00000198554	8.0078	5.8675	8.92289	9.40009	9.35036	3.32798	8.96399	8.51193	14.4535	5.80875	0.855996	0.00241912	0.018048	WDHD1	WD repeat and HMG-box DNA binding protein 1	protein_coding	11169
ENSG00000235489	4.98582	4.13286	6.72724	6.37473	6.44295	2.25665	6.3092	6.21438	7.07144	3.4069	0.855775	0.000629623	0.00813315	DBF4P1	DBF4 zinc finger pseudogene 1	processed_pseudogene	NA
ENSG00000235028	2.15309	1.28721	2.94	2.51633	3.17109	2.67056	3.30654	4.31689	6.25331	-0.335597	0.855689	0.0317854	0.0988196	HMGN1P30	high mobility group nucleosome binding domain 1 pseudogene 30	processed_pseudogene	NA
ENSG00000196632	0.00874764	0.00200472	0.0440269	0.0474799	0.0555604	0.00430259	0	0.0023453	0	-3.87366	0.855498	0.559137	0.708269	WNK3	WNK lysine deficient protein kinase 3	protein_coding	65267
ENSG00000284681	0.295829	0.271184	0.361181	0.384772	0.32326	0.0657122	0.15862	0.358191	0.435599	-0.442482	0.855456	0.089141	0.203712	AC007240.1	novel transcript	protein_coding	NA
ENSG00000204065	0.0644389	0.157522	0.138377	0.155448	0.0454758	0.0422597	0.156201	0.253389	0.263053	-2.69127	0.855381	0.154946	0.299832	TCEAL5	transcription elongation factor A like 5	protein_coding	340543
ENSG00000082497	0.266164	0.185096	0.236509	0.213498	0.199172	0.0993145	0.400461	0.467533	0.495583	0.825562	0.854968	0.057436	0.150338	SERTAD4	SERTA domain containing 4	protein_coding	56256
ENSG00000187193	31.2011	16.733	28.4416	25.2354	29.1942	10.4815	41.5426	31.8372	37.7461	5.54555	0.854927	0.00546574	0.0299275	MT1X	metallothionein 1X	protein_coding	4501
ENSG00000271525	0.139121	0.467615	0.672191	0.335607	0.539994	0.364948	0.433586	0.79572	0.619552	-1.96474	0.853584	0.0582169	0.151643	ARF4P1	ADP ribosylation factor 4 pseudogene 1	processed_pseudogene	NA
ENSG00000071539	4.17197	3.36574	3.96684	3.97078	4.43874	0.887358	3.35309	3.76372	6.39442	3.73001	0.851091	0.0436087	0.123489	TRIP13	thyroid hormone receptor interactor 13	protein_coding	9319
ENSG00000123975	43.4235	29.9389	47.5909	46.84	40.6816	14.0509	39.669	53.3278	60.3739	4.72573	0.850312	0.00720501	0.0356208	CKS2	CDC28 protein kinase regulatory subunit 2	protein_coding	1164
ENSG00000228126	0.398929	0.365695	0.820973	1.09983	0.797674	0.392432	0.736772	0.57043	0.394791	-1.55131	0.850146	0.0310015	0.0971893	FALEC	focally amplified long non-coding RNA in epithelial cancer	lincRNA	100874054
ENSG00000229989	0.0231584	0.00707635	0.0497306	0.039904	0.0408583	0.0379687	0.0801949	0.0331142	0.00859429	-3.00461	0.849909	0.209374	0.367801	MIR181A1HG	MIR181A1 host gene	lincRNA	NA
ENSG00000101871	1.07964	0.952586	1.29326	1.36176	1.22575	0.387652	1.0459	1.58335	1.57762	3.47874	0.849443	0.00619018	0.0323661	MID1	midline 1	protein_coding	4281
ENSG00000100395	1.38061	1.36898	1.90725	2.18727	2.35484	0.960253	2.28271	1.86431	2.8057	3.61446	0.848744	0.000108481	0.00292318	L3MBTL2	L3MBTL2, polycomb repressive complex 1 subunit	protein_coding	83746
ENSG00000218502	2.5931	2.19879	3.86312	3.6192	3.77437	1.59429	3.30001	4.24089	3.96959	0.318681	0.848453	0.00268904	0.0192813	H2AFZP3	H2A histone family member Z pseudogene 3	processed_pseudogene	NA
ENSG00000242562	0.188633	0.242086	0.197474	0.214521	0.399366	0.0742245	0.372333	0.161836	0.525027	-1.52776	0.848448	0.0925398	0.209108	DCAF13P1	DDB1 and CUL4 associated factor 13 pseudogene 1	processed_pseudogene	NA
ENSG00000226318	0.0657621	0.271276	0.370699	0.441925	0.348072	0.194073	0.512385	0.070525	0.256252	-2.48093	0.847855	0.186014	0.339539	RPS3AP38	ribosomal protein S3a pseudogene 38	processed_pseudogene	NA
ENSG00000006118	7.04582	6.17417	10.9476	11.8683	11.8161	4.75875	11.467	9.52842	8.6664	5.99865	0.84752	1.60986e-05	0.00100134	TMEM132A	transmembrane protein 132A	protein_coding	54972
ENSG00000240231	0.896008	0.182525	0.962051	0.617562	0.316165	0.293805	0.517129	0.747369	1.44091	-2.68475	0.846827	0.157746	0.303798	RPS27P29	ribosomal protein S27 pseudogene 29	processed_pseudogene	NA
ENSG00000185480	2.09377	1.72547	2.69516	2.67302	2.48508	0.868599	2.40035	2.29078	3.43772	3.49379	0.84639	0.00188652	0.0154933	PARPBP	PARP1 binding protein	protein_coding	55010
ENSG00000244184	0.797295	0.341074	0.813259	0.714383	0.5064	0.261437	0.99394	0.570027	1.18354	-1.54983	0.846305	0.0512476	0.138773	AC091153.3		antisense	101559451
ENSG00000207751	0.252489	0.210413	0.406649	0.35596	0.364472	0.0451595	0.262302	0.098464	0.178884	-2.4611	0.845845	0.214781	0.374518	AP000553.1	novel transcript	processed_transcript	NA
ENSG00000285967	2.32841	2.00849	3.60156	3.32303	3.35657	1.3871	4.2406	2.80724	2.92638	4.32119	0.845336	0.000148214	0.00345565	NIPBL-DT	NIPBL divergent transcript	bidirectional_promoter_lncRNA	646719
ENSG00000256356	0.582037	0.27789	0.732349	0.67696	0.834346	0.345921	0.466091	0.403124	1.3635	0.237152	0.845267	0.0501603	0.136637	HSPA8P5	heat shock protein family A (Hsp70) member 8 pseudogene 5	processed_pseudogene	NA
ENSG00000135074	9.70443	3.98527	9.77373	10.0969	8.93191	4.51051	10.562	12.5376	8.62888	6.11031	0.845249	0.00242536	0.0180681	ADAM19	ADAM metallopeptidase domain 19	protein_coding	8728
ENSG00000118094	0.126151	0.130096	0.177777	0.0733622	0.125194	0.023268	0.172008	0.109921	0.201893	-1.34726	0.844772	0.127828	0.26276	TREH	trehalase	protein_coding	11181
ENSG00000167325	35.0466	25.7291	38.2151	37.295	39.4458	13.4595	39.7658	40.5351	54.3851	7.26229	0.84474	0.0026841	0.0192612	RRM1	ribonucleotide reductase catalytic subunit M1	protein_coding	6240
ENSG00000125430	2.37934	1.88116	3.32012	3.20897	3.51829	1.59105	3.44306	3.50416	3.77832	3.97388	0.844275	6.42424e-06	0.000612603	HS3ST3B1	heparan sulfate-glucosamine 3-sulfotransferase 3B1	protein_coding	9953
ENSG00000132646	44.8382	31.2531	53.591	55.5075	64.9955	25.2836	52.233	51.7621	80.2056	6.27726	0.844111	0.000319941	0.00548164	PCNA	proliferating cell nuclear antigen	protein_coding	5111
ENSG00000174599	2.70353	2.48967	3.64514	3.43612	3.64957	1.40295	3.85217	3.96331	4.40442	2.72866	0.843339	0.000433065	0.0065861	TRAM1L1	translocation associated membrane protein 1 like 1	protein_coding	133022
ENSG00000277715	0.420611	0.385571	0.328748	0.396482	0.20953	0.0121694	0.269887	0.185737	0.192821	-1.13567	0.84216	0.289822	0.459625	AC079174.2	novel transcript, antisense to CKAP4	antisense	NA
ENSG00000267395	0.0977146	0.447871	0.570486	0.580881	0.310316	0.264339	0.786722	0.235782	0.271971	-1.40516	0.840989	0.157851	0.303934	DM1-AS	DM1 locus antisense RNA	antisense	109729182
ENSG00000244226	1.61097	1.2011	1.88539	1.37682	1.70534	0.655025	2.96783	1.45123	2.89358	0.89365	0.839706	0.0298758	0.0947261	ILF2P1	interleukin enhancer binding factor 2 pseudogene 1	processed_pseudogene	NA
ENSG00000206897	0.377267	0.345837	0.151903	1.9502	0.399366	0	0.195965	0	1.8901	-3.96218	0.839176	0.442204	0.608878	SNORA9B	small nucleolar RNA, H/ACA box 9B	snoRNA	109616977
ENSG00000006837	0.196964	0.165508	0.297396	0.203632	0.338815	0.0807316	0.315454	0.264036	0.137053	-0.819245	0.839044	0.0367576	0.109288	CDKL3	cyclin dependent kinase like 3	protein_coding	51265
ENSG00000232486	0.185533	0.0850384	0.116205	0.149189	0.0982008	0.0101395	0.0535401	0.143701	0.126231	-2.20179	0.838663	0.211838	0.371077	AL592437.2	DEP domain containing 1 (DEPDC1) pseudogene	processed_pseudogene	NA
ENSG00000100297	4.59164	3.06203	4.33631	4.9203	5.83781	1.88679	4.48241	4.65655	9.0212	5.21043	0.838074	0.00719812	0.0355965	MCM5	minichromosome maintenance complex component 5	protein_coding	4174
ENSG00000228399	0.292574	0.1341	0.471209	0.604959	0.154856	0.287809	0.759864	0.156882	0.977194	-2.99461	0.838067	0.26443	0.433269	AL109741.2	ribosomal protein S20 (RPS20) pseudogene	processed_pseudogene	NA
ENSG00000113296	0.174337	0.209755	0.324653	0.253462	0.259523	0.0964677	0.288649	0.227862	0.303273	0.0604093	0.837963	0.018214	0.0669559	THBS4	thrombospondin 4	protein_coding	7060
ENSG00000138821	9.60554	10.6686	19.592	17.3117	16.3978	5.75097	13.2569	13.2326	11.6812	6.32844	0.837878	0.000815304	0.00939481	SLC39A8	solute carrier family 39 member 8	protein_coding	64116
ENSG00000122870	2.17312	1.54745	2.6757	2.81527	2.91089	1.43517	3.13046	3.40361	3.28255	4.07885	0.837596	2.02454e-05	0.00115168	BICC1	BicC family RNA binding protein 1	protein_coding	80114
ENSG00000271155	0.679995	0.721768	1.03753	0.86952	0.909256	0.33446	1.05964	1.24739	0.856671	0.287626	0.837538	0.00507139	0.0286227	AL161729.1	novel transcript, antisense to PTCH1	antisense	NA
ENSG00000238249	0.371427	0.123812	0.380677	0.279274	0.714882	0.199297	0.280628	0.253482	0.601485	-1.94827	0.837442	0.0831431	0.194303	HMGN2P17	high mobility group nucleosomal binding domain 2 pseudogene 17	processed_pseudogene	NA
ENSG00000158077	0.0484062	0.0253563	0.105804	0.0786421	0.0658822	0.0204076	0.0359197	0.0296641	0.0384943	-2.43686	0.837018	0.102035	0.224281	NLRP14	NLR family pyrin domain containing 14	protein_coding	338323
ENSG00000162496	5.85888	4.65872	9.76216	9.43185	9.8586	6.29997	9.98407	14.3211	7.28647	4.73312	0.837016	0.000403597	0.00628689	DHRS3	dehydrogenase/reductase 3	protein_coding	9249
ENSG00000109881	6.49888	5.05183	7.76625	7.00378	7.59812	2.67754	7.65213	8.36061	9.62225	4.74025	0.836872	0.00127742	0.0122143	CCDC34	coiled-coil domain containing 34	protein_coding	91057
ENSG00000236809	0.120327	0.220606	0.218019	0.404303	0.573191	0.266327	0.343761	0.258084	0.502364	-1.99544	0.836724	0.0732866	0.177787	SNX25P1	sorting nexin 25 pseudogene 1	unprocessed_pseudogene	NA
ENSG00000236035	0.348448	0.0290381	0.255089	0.196497	0.167663	0.186967	0.329082	0.169857	0.423204	-2.81286	0.836708	0.207378	0.365484	AL513343.1	TGF beta-inducible nuclear protein 1 (TINP1) pseudogene	processed_pseudogene	NA
ENSG00000077616	0.044961	0.0475561	0.0835528	0.0965419	0.0842061	0.0340221	0.0538944	0.0778896	0.0654583	-1.03323	0.83653	0.0110529	0.0479341	NAALAD2	N-acetylated alpha-linked acidic dipeptidase 2	protein_coding	10003
ENSG00000259994	0.147077	0.127728	0.274278	0.200074	0.18847	0.0609186	0.18496	0.124523	0.180981	-0.938894	0.833682	0.0295612	0.0940184	AL353796.1	novel transcript, overlapping to MTPAP	sense_overlapping	NA
ENSG00000087301	1.7629	1.37824	1.87579	2.03057	1.68123	0.458284	1.85342	1.99277	1.69746	2.93709	0.831777	0.0139498	0.0558239	TXNDC16	thioredoxin domain containing 16	protein_coding	57544
ENSG00000255040	0.343313	0.145251	0.489127	0.409541	0.251601	0.233807	0.521267	0.396499	0.441023	-1.70763	0.831731	0.0359066	0.107433	MORF4L1P3	mortality factor 4 like 1 pseudogene 3	processed_pseudogene	NA
ENSG00000223478	1.15295	0.972348	1.22555	1.23966	1.85514	0.45367	1.29358	1.73104	1.48899	-0.529172	0.831279	0.0147924	0.0580672	AL441992.1		antisense	100506100
ENSG00000174514	0.0693284	0.0397205	0.0488503	0.0313581	0.0596291	0.00852492	0.0900288	0.0464686	0.0675372	-1.85275	0.830589	0.133986	0.272028	MFSD4A	major facilitator superfamily domain containing 4A	protein_coding	148808
ENSG00000253636	0.0353455	0.0129604	0.0455409	0.0803927	0.0897984	0.0417238	0.0367193	0.0530676	0.0236107	-2.60165	0.829948	0.163245	0.311174	AC022893.1	novel transcript	antisense	NA
ENSG00000146856	0.0446349	0.176255	0.160364	0.266227	0.225344	0.104704	0.235415	0.0994174	0.107032	-0.0334931	0.829905	0.0757571	0.1819	AGBL3	ATP/GTP binding protein like 3	protein_coding	340351
ENSG00000175322	0.150971	0.154418	0.250827	0.244803	0.225423	0.0875442	0.198112	0.204512	0.237082	1.57742	0.829896	0.000855364	0.00967654	ZNF519	zinc finger protein 519	protein_coding	162655
ENSG00000152952	22.0958	15.0784	24.4678	25.9071	25.304	9.86734	28.2688	26.578	28.231	7.41064	0.829832	0.000778859	0.00910915	PLOD2	procollagen-lysine,2-oxoglutarate 5-dioxygenase 2	protein_coding	5352
ENSG00000280383	0.00976956	0.0208966	0.02535	0.0448903	0.036771	0.0128139	0.0281924	0.0104771	0.0193364	-1.23029	0.829425	0.0824049	0.193005	Z95331.1	novel transcript, sense overlapping ATXN10	sense_overlapping	NA
ENSG00000186470	1.89177	1.61986	2.40704	2.31309	2.3043	0.795552	2.05783	2.59425	2.78045	3.89424	0.828833	0.00153253	0.0136229	BTN3A2	butyrophilin subfamily 3 member A2	protein_coding	11118
ENSG00000258700	0.130184	0.0340966	0.044929	0.0384546	0.0393741	0.0182948	0.212525	0.159557	0.186348	-2.96502	0.828291	0.27895	0.448028	LINC00871	long intergenic non-protein coding RNA 871	lincRNA	100506412
ENSG00000235078	0.206063	0.11806	0.248908	0.34619	0.327202	0.152031	0.160554	0.441976	0.258094	-2.13032	0.827265	0.0545635	0.144879	AC231981.1	novel transcript, antisense to ADI1	antisense	NA
ENSG00000146410	1.74082	1.43621	2.30068	1.92679	2.20051	0.654766	1.72337	1.73512	2.90715	2.24481	0.826526	0.00772792	0.0373889	MTFR2	mitochondrial fission regulator 2	protein_coding	113115
ENSG00000176208	1.63827	1.30675	2.14452	2.28397	2.26352	0.75347	1.78299	1.42227	2.90171	3.70603	0.826176	0.00493771	0.0281637	ATAD5	ATPase family, AAA domain containing 5	protein_coding	79915
ENSG00000122966	4.23068	3.60704	5.14774	5.19144	4.52267	1.36923	4.0937	4.64081	5.94731	5.84313	0.825785	0.0077234	0.0373889	CIT	citron rho-interacting serine/threonine kinase	protein_coding	11113
ENSG00000184068	0.0671481	0.0230828	0.0608323	0.0694215	0.0977372	0.0743114	0.122076	0.12602	0.0841027	-1.96197	0.825196	0.07287	0.177303	SREBF2-AS1	SREBF2 antisense RNA 1	antisense	112637020
ENSG00000265298	0.53439	0.644567	0.973915	1.1922	0.803882	0.276678	0.730474	0.361955	1.22122	-0.729067	0.825121	0.104618	0.227844	AC132812.1		unprocessed_pseudogene	NA
ENSG00000111581	5.31014	4.818	8.74414	8.48272	8.69834	4.53548	8.2325	7.74497	10.105	5.86639	0.824654	2.2899e-06	0.000426498	NUP107	nucleoporin 107	protein_coding	57122
ENSG00000256968	5.48524	5.27556	9.41362	10.8771	9.70933	4.68825	8.87461	8.38982	7.70868	1.1087	0.823981	0.00101062	0.0106791	SNRPEP2	small nuclear ribonucleoprotein polypeptide E pseudogene 2	processed_pseudogene	NA
ENSG00000071794	9.54136	8.55941	13.5056	12.9602	12.1371	5.55947	14.7147	14.4933	14.0353	6.15255	0.823906	5.63168e-05	0.00196889	HLTF	helicase like transcription factor	protein_coding	6596
ENSG00000160298	0.722201	0.700978	0.992098	0.980895	1.13926	0.366828	0.887575	0.845378	1.32431	2.31099	0.823618	0.00227258	0.0173543	C21orf58	chromosome 21 open reading frame 58	protein_coding	54058
ENSG00000174236	0.256002	0.170673	0.131189	0.192487	0.443452	0.0686818	0.265952	0.299502	0.466388	-1.87646	0.823496	0.141685	0.282081	REP15	RAB15 effector protein	protein_coding	387849
ENSG00000227359	0.447205	0.204975	0.756265	0.554815	0.757444	0.703876	0.882715	0.671433	0.74683	-1.54032	0.823422	0.0382017	0.112314	AC017074.1	novel transcript	lincRNA	NA
ENSG00000084444	0.840328	0.679099	1.15158	1.12027	1.14706	0.449578	1.1793	1.02767	1.12842	2.67951	0.823215	0.000274763	0.00498903	FAM234B	family with sequence similarity 234 member B	protein_coding	57613
ENSG00000186193	4.8051	4.30319	5.37629	4.93407	5.5766	1.68037	5.65563	7.0969	6.46024	4.28561	0.822937	0.0057138	0.0307795	SAPCD2	suppressor APC domain containing 2	protein_coding	89958
ENSG00000285796	0.152798	0.339396	0.449588	0.528595	0.270618	0.130075	0.396841	0.17647	0.310786	1.21623	0.822345	0.0487527	0.1339	AL162458.1	novel transcript	antisense	NA
ENSG00000164841	0.174405	0.111913	0.231735	0.315543	0.295395	0.120096	0.199302	0.233796	0.174754	-0.682472	0.822297	0.0102677	0.0455059	TMEM74	transmembrane protein 74	protein_coding	157753
ENSG00000144369	1.92489	1.75269	3.09323	3.12979	2.7579	1.30049	2.91233	2.92328	2.56494	3.86829	0.822285	1.26294e-05	0.000878602	FAM171B	family with sequence similarity 171 member B	protein_coding	165215
ENSG00000043355	0.568464	0.409937	0.866718	0.885483	0.906658	0.111841	0.433076	0.528352	0.118139	0.23419	0.821783	0.245524	0.411712	ZIC2	Zic family member 2	protein_coding	7546
ENSG00000219559	0.512005	0.6258	0.870427	0.882231	1.20444	0.503666	1.35931	0.610097	1.2034	-1.41533	0.820075	0.0234703	0.0800073	AL512430.3	ribosomal protein S19 (RPS19) pseudogene	processed_pseudogene	NA
ENSG00000203706	1.62424	0.59557	1.36834	1.24004	1.29615	0.811183	1.99888	2.62621	1.64139	0.560268	0.819536	0.0359668	0.10757	SERTAD4-AS1	SERTAD4 antisense RNA 1	antisense	NA
ENSG00000219891	1.16584	1.05483	2.36536	1.8784	1.45852	1.0277	1.30553	1.6075	3.52304	1.3598	0.819434	0.0129922	0.053241	ZSCAN12P1	zinc finger and SCAN domain containing 12 pseudogene 1	transcribed_unprocessed_pseudogene	NA
ENSG00000240476	5.91999	1.4583	3.46518	4.63749	3.9754	1.30838	4.14521	4.25115	3.339	1.75254	0.818827	0.058617	0.152225	LINC00973	long intergenic non-protein coding RNA 973	lincRNA	NA
ENSG00000132780	17.5744	14.4708	21.4682	22.0988	24.7637	8.75259	18.2889	18.5071	37.2958	7.44518	0.818243	0.00345275	0.0224717	NASP	nuclear autoantigenic sperm protein	protein_coding	4678
ENSG00000118707	5.55601	4.25441	7.54946	7.19727	7.66416	3.34584	7.07374	6.55568	9.72877	4.62851	0.817497	0.000291001	0.00518952	TGIF2	TGFB induced factor homeobox 2	protein_coding	60436
ENSG00000139618	1.74369	1.72585	2.35233	2.3522	2.34137	0.651528	1.63732	2.00809	2.7606	4.55779	0.817248	0.00743838	0.0364041	BRCA2	BRCA2, DNA repair associated	protein_coding	675
ENSG00000215784	5.89265	4.56701	4.70309	4.67461	3.95543	0.957533	6.18691	5.53371	7.10813	3.45097	0.817118	0.072968	0.177385	FAM72D	family with sequence similarity 72 member D	protein_coding	728833
ENSG00000135414	3.24869	2.16513	4.34073	4.46725	4.35626	2.22365	3.93795	3.91288	5.57532	5.06863	0.816953	7.02409e-05	0.00221907	GDF11	growth differentiation factor 11	protein_coding	10220
ENSG00000103356	2.8985	2.5888	3.889	3.7571	3.80987	1.60224	4.16649	4.02875	4.70399	4.32265	0.816785	0.000127866	0.00316601	EARS2	glutamyl-tRNA synthetase 2, mitochondrial	protein_coding	124454
ENSG00000135439	0.149157	0.112803	0.165156	0.161917	0.232894	0.0440184	0.22081	0.103974	0.120394	-0.0861674	0.81646	0.0540588	0.143989	AGAP2	ArfGAP with GTPase domain, ankyrin repeat and PH domain 2	protein_coding	116986
ENSG00000154027	0.282827	0.219378	0.224835	0.221176	0.245657	0.0642049	0.346557	0.474411	0.2624	0.824876	0.816426	0.065826	0.165056	AK5	adenylate kinase 5	protein_coding	26289
ENSG00000258875	0.327352	0.276074	0.453409	0.595644	0.582166	0.32202	0.748164	0.674037	0.335294	-0.108705	0.816255	0.0139198	0.0557289	AL135818.1	novel transcript, antisense to GPR68	processed_transcript	NA
ENSG00000274929	0.384658	0.0783583	0.344175	0.220934	0.0452434	0.126131	0.710414	0.504188	0.380667	-2.5569	0.814892	0.284684	0.454102	AL157813.1	novel transcript, sense intronic to RCBTB2	sense_intronic	NA
ENSG00000166598	815.792	747.046	1251.29	1077.86	1022.79	564.162	1486.49	1383.83	1227.41	12.2481	0.813494	0.000152882	0.00350984	HSP90B1	heat shock protein 90 beta family member 1	protein_coding	7184
ENSG00000271009	0.0363247	0.0776965	0.126757	0.212808	0.05127	0.0714661	0.150946	0.103881	0.0674022	-2.46042	0.812854	0.115165	0.243898	AC116667.1	novel transcript	lincRNA	NA
ENSG00000267852	0.345568	0.443491	0.890494	0.571627	0.731622	0.135976	0.502599	0.370596	0.230838	-2.8805	0.812578	0.13425	0.272287	AC119396.2	novel transcript, antisense to ARHGEF18	antisense	NA
ENSG00000106976	0.447048	0.443955	0.763123	0.907515	0.746824	0.164913	0.488612	0.374552	0.313662	2.372	0.811852	0.0828831	0.193897	DNM1	dynamin 1	protein_coding	1759
ENSG00000102038	20.7411	15.3866	18.4296	17.2937	17.1594	7.05375	31.5651	34.7432	24.7049	6.52401	0.811604	0.0203864	0.0723295	SMARCA1	SWI/SNF related, matrix associated, actin dependent regulator of chromatin, subfamily a, member 1	protein_coding	6594
ENSG00000166816	0.0638107	0.22423	0.222671	0.153932	0.101323	0.125543	0.464035	0.239513	0.296009	-1.3048	0.810865	0.125354	0.259097	LDHD	lactate dehydrogenase D	protein_coding	197257
ENSG00000123219	6.77243	4.92818	6.93426	7.40473	6.07283	1.81434	6.29823	6.58281	8.33668	4.75991	0.809517	0.0157378	0.0606045	CENPK	centromere protein K	protein_coding	64105
ENSG00000023909	6.57756	5.36765	7.23881	8.14498	7.63906	3.77935	13.5943	13.0108	6.48814	5.42193	0.80814	0.00869435	0.0408124	GCLM	glutamate-cysteine ligase modifier subunit	protein_coding	2730
ENSG00000148158	1.50815	1.30703	2.41851	2.59869	2.34887	1.27256	1.91569	2.63755	2.42211	4.5632	0.808062	4.89338e-06	0.000553228	SNX30	sorting nexin family member 30	protein_coding	401548
ENSG00000077348	4.29939	4.12668	5.91972	5.0899	6.92503	2.48787	6.95372	6.50935	6.10062	2.9664	0.807871	0.000348297	0.00580588	EXOSC5	exosome component 5	protein_coding	56915
ENSG00000115687	0.988409	1.12128	1.47657	1.76461	1.57816	0.533502	1.56585	0.961803	1.6624	3.78726	0.807552	0.00400936	0.0245645	PASK	PAS domain containing serine/threonine kinase	protein_coding	23178
ENSG00000224114	1.33263	0.956043	1.86633	2.03667	1.96271	0.968947	2.52808	1.55342	1.54816	-0.521699	0.807496	0.00679848	0.0342515	AL591846.1	ribosomal protein S14 (RPS14) pseudogene	processed_pseudogene	NA
ENSG00000013573	2.06722	1.75768	2.50427	2.68544	2.46106	0.786896	2.49927	1.74785	3.30548	4.21737	0.807399	0.00775274	0.0374532	DDX11	DEAD/H-box helicase 11	protein_coding	1663
ENSG00000234520	0.125316	0.0919007	0.14128	0.0777351	0.159188	0.04931	0.234336	0.134392	0.251132	-2.86911	0.807257	0.211401	0.370493	HRAT17	heart tissue-associated transcript 17	lincRNA	101928036
ENSG00000144554	3.17121	2.87408	3.37602	3.82036	3.35064	0.889622	3.15448	3.04122	4.6908	4.7419	0.806483	0.0203774	0.0723207	FANCD2	FA complementation group D2	protein_coding	2177
ENSG00000181458	0.543126	0.800435	1.0766	1.0496	1.14988	0.526061	1.15451	1.17389	0.874457	2.48118	0.806331	0.000148722	0.00346298	TMEM45A	transmembrane protein 45A	protein_coding	55076
ENSG00000105948	1.68627	1.6378	2.67542	2.80182	2.44381	1.21448	2.41395	2.34661	3.12895	3.53543	0.805905	4.12886e-05	0.001683	TTC26	tetratricopeptide repeat domain 26	protein_coding	79989
ENSG00000121152	6.99531	5.45136	7.85812	7.88098	8.38541	2.5824	6.77424	7.31318	10.9749	4.59051	0.805884	0.00549906	0.0300276	NCAPH	non-SMC condensin I complex subunit H	protein_coding	23397
ENSG00000058804	7.07942	5.69243	8.27401	8.32428	8.3475	2.85967	7.68449	8.13708	10.6667	5.28901	0.805867	0.00223517	0.0171974	NDC1	NDC1 transmembrane nucleoporin	protein_coding	55706
ENSG00000224543	3.50331	2.48629	4.18622	4.90711	5.86187	2.66807	5.0483	4.24183	6.41669	-0.0616677	0.805792	0.00355617	0.0228805	SNRPGP15	small nuclear ribonucleoprotein polypeptide G pseudogene 15	processed_pseudogene	NA
ENSG00000166851	17.5407	13.9342	17.7838	18.0746	17.5193	4.69743	15.7968	19.5572	21.6821	6.29402	0.805151	0.0170619	0.0640302	PLK1	polo like kinase 1	protein_coding	5347
ENSG00000266876	0.501765	0.275978	0.747514	0.596565	1.22166	0.592311	0.62552	0.538106	1.08933	-0.600595	0.804997	0.0345768	0.104646	AC104996.2	syntaxin 18 (STX18) pseudogene	transcribed_processed_pseudogene	NA
ENSG00000166881	3.01516	2.69547	4.26855	4.43956	3.88504	1.30576	3.5159	3.53992	3.46452	4.26067	0.803838	0.00162464	0.0140729	NEMP1	nuclear envelope integral membrane protein 1	protein_coding	23306
ENSG00000281571	0.668712	0.52845	0.872743	0.691351	0.878753	0.249518	0.718658	0.791332	0.770169	-0.526777	0.801898	0.0161694	0.0617406	AC241585.2	TEC	TEC	NA
ENSG00000089685	32.2563	22.4134	31.7424	31.2203	33.7212	10.2147	28.8507	35.0157	45.2687	6.87552	0.801777	0.00942528	0.0429586	BIRC5	baculoviral IAP repeat containing 5	protein_coding	332
ENSG00000136824	16.0467	12.7542	19.0692	18.8116	18.6825	6.79949	17.0169	18.9144	25.1806	6.8175	0.801607	0.00195544	0.0158409	SMC2	structural maintenance of chromosomes 2	protein_coding	10592
ENSG00000094804	5.47183	6.81212	7.9329	7.90217	9.42931	3.41527	7.71065	8.14373	12.5558	5.44323	0.800949	0.00147726	0.0132643	CDC6	cell division cycle 6	protein_coding	990
ENSG00000157680	0.0242024	0.0118326	0.0168911	0.0166812	0.0136641	0.00317443	0.0167621	0.0224946	0.0233526	-2.18856	0.800842	0.119565	0.250414	DGKI	diacylglycerol kinase iota	protein_coding	9162
ENSG00000138823	0.0511246	0.0979914	0.0973101	0.100906	0.0836391	0.02286	0.120708	0.10467	0.0413953	-1.21482	0.80066	0.114182	0.242348	MTTP	microsomal triglyceride transfer protein	protein_coding	4547
ENSG00000129195	4.63906	3.0876	4.11504	3.83138	3.97004	0.778069	3.17598	4.90833	3.6114	3.29964	0.800627	0.054666	0.145066	PIMREG	PICALM interacting mitotic regulator	protein_coding	54478
ENSG00000228063	0.727697	0.952962	1.61848	1.03894	1.32056	0.852198	2.05195	3.49323	0.61727	0.130452	0.799306	0.148804	0.29164	LYPLAL1-DT	LYPLAL1 divergent transcript	antisense	NA
ENSG00000251349	0.0606289	0.0666935	0.14647	0.0877541	0.166869	0.0596415	0.151165	0.104032	0.0539999	-2.45479	0.799187	0.160992	0.307892	MSANTD3-TMEFF1	MSANTD3-TMEFF1 readthrough	protein_coding	100526694
ENSG00000172167	1.19927	1.13527	1.5748	1.66355	1.54065	0.527621	1.38049	1.54788	1.69749	3.54267	0.799007	0.00146845	0.0132183	MTBP	MDM2 binding protein	protein_coding	27085
ENSG00000150773	0.304223	0.176623	0.236819	0.356458	0.257635	0.099756	0.305512	0.304506	0.4516	-0.624027	0.798646	0.0345947	0.104658	PIH1D2	PIH1 domain containing 2	protein_coding	120379
ENSG00000102096	2.1081	1.44936	2.55374	2.23584	2.61635	1.24247	2.78475	2.88445	3.36877	2.67507	0.797874	0.00047722	0.00692933	PIM2	Pim-2 proto-oncogene, serine/threonine kinase	protein_coding	11040
ENSG00000285043	0.0744679	0.068264	0.0539708	0.146279	0.0945961	0.029302	0.069626	0.10382	0.157524	-1.72558	0.79729	0.0925109	0.2091	AC093512.2	Homo sapiens uncharaterized LOC112694756 (LOC112694756), transcript variant 1, mRNA.	protein_coding	112694756
ENSG00000100147	1.24453	0.959765	1.55898	1.51132	1.52655	0.660715	1.86753	1.5889	1.6495	0.846655	0.796294	0.00179431	0.0150559	CCDC134	coiled-coil domain containing 134	protein_coding	79879
ENSG00000077264	0.00486583	0.00446046	0.00195918	0.00503057	0.00257543	0.00478659	0.0252748	0.0600099	0.0108345	-3.31702	0.796157	0.432579	0.600553	PAK3	p21 (RAC1) activated kinase 3	protein_coding	5063
ENSG00000256268	5.83056	3.49469	5.80133	5.56427	4.18398	2.01298	8.2995	7.81606	5.27421	2.27502	0.795882	0.0189148	0.0686341	LINC02454	long intergenic non-protein coding RNA 2454	lincRNA	105369807
ENSG00000267458	21.929	27.9385	30.7536	26.4179	38.9515	14.4422	42.2805	37.3685	46.1386	3.06807	0.795595	0.00382795	0.0239844	AC092069.1	novel transcript, antisense to CALR	antisense	NA
ENSG00000167775	3.8343	3.96938	4.83561	4.72732	5.72679	1.53909	5.09362	4.45468	5.22565	3.26949	0.79478	0.00421126	0.0254545	CD320	CD320 molecule	protein_coding	51293
ENSG00000221890	0.0260251	0.0278332	0.0593797	0.0493281	0.0596909	0.0256013	0.0585794	0.0930335	0.00965818	-2.01919	0.794557	0.201348	0.358394	NPTXR	neuronal pentraxin receptor	protein_coding	23467
ENSG00000162636	0.809903	0.462176	1.33895	1.31421	1.29738	0.804628	0.802377	1.00949	1.25998	3.2576	0.794333	0.00254435	0.0185793	FAM102B	family with sequence similarity 102 member B	protein_coding	284611
ENSG00000275835	2.24624	1.8603	3.17174	2.82679	3.06658	1.32199	2.95315	2.69136	3.80295	4.13691	0.79363	0.00020704	0.00420538	TUBGCP5	tubulin gamma complex associated protein 5	protein_coding	114791
ENSG00000273391	0.703408	0.343898	0.717492	0.824185	1.24102	0.322911	0.535881	0.603483	0.783125	-1.48568	0.793417	0.0566495	0.148857	AC083880.1	novel transcript, antisense to LUC7L2	antisense	NA
ENSG00000188343	1.0207	0.879897	1.88885	1.50251	1.94273	1.07057	1.51331	1.75792	1.66693	3.50297	0.793011	1.35402e-05	0.000908206	FAM92A	family with sequence similarity 92 member A	protein_coding	137392
ENSG00000141858	22.4386	18.6485	26.0596	30.0867	36.052	16.4349	33.0427	36.2027	37.7686	6.02503	0.791926	2.34505e-05	0.001229	SAMD1	sterile alpha motif domain containing 1	protein_coding	90378
ENSG00000167889	0.220003	0.252094	0.313201	0.312746	0.30359	0.0618344	0.302018	0.231724	0.157459	0.496815	0.791779	0.0584489	0.151986	MGAT5B	alpha-1,6-mannosylglycoprotein 6-beta-N-acetylglucosaminyltransferase B	protein_coding	146664
ENSG00000273356	0.0243575	0.122806	0.117688	0.176275	0.154706	0.0958433	0.164477	0.0653041	0.0949127	-2.33206	0.791725	0.132154	0.269038	LINC02019	long intergenic non-protein coding RNA 2019	lincRNA	NA
ENSG00000231871	0.137847	0.162467	0.126864	0.223951	0.270999	0.0774871	0.143205	0.295663	0.350787	-1.96225	0.790788	0.0872403	0.200852	IPO9-AS1	IPO9 antisense RNA 1	antisense	100873949
ENSG00000267919	0.462882	0.339456	0.2982	1.05282	0.440998	0.0455344	0.577048	0.0992815	0.309204	-2.3415	0.790704	0.298693	0.469714	AC009955.2	novel transcript	lincRNA	NA
ENSG00000160050	3.08929	3.0686	3.97179	3.95783	4.10902	1.30492	3.84753	3.51354	4.85678	3.24652	0.790649	0.00387459	0.0240919	CCDC28B	coiled-coil domain containing 28B	protein_coding	79140
ENSG00000114698	0.557912	0.522314	0.879433	0.730204	0.747666	0.198511	0.70908	0.674701	0.376648	1.28956	0.789364	0.0369736	0.109731	PLSCR4	phospholipid scramblase 4	protein_coding	57088
ENSG00000097046	7.52576	5.98715	8.07101	8.33474	8.42206	2.74758	7.99412	7.65481	12.0144	4.80079	0.788758	0.00718856	0.0355688	CDC7	cell division cycle 7	protein_coding	8317
ENSG00000131747	51.6224	47.9578	61.6732	60.5143	58.0626	17.3797	52.4506	62.1158	69.3448	8.44442	0.788415	0.00972402	0.0438532	TOP2A	DNA topoisomerase II alpha	protein_coding	7153
ENSG00000255949	0.106758	0.44039	0.257912	0.386305	0.452049	0.15753	0.110908	0.629698	0.772572	-2.56007	0.787054	0.245857	0.412077	RPS6KB2-AS1	RPS6KB2 antisense RNA 1	antisense	NA
ENSG00000241839	3.29931	2.6109	4.74441	4.48304	4.61163	2.11956	3.94517	4.59253	4.92511	3.86807	0.787024	4.58346e-05	0.00180501	PLEKHO2	pleckstrin homology domain containing O2	protein_coding	80301
ENSG00000215796	0.122282	0.0934125	0.114883	0.0421407	0.0862969	0.0200485	0.127035	0.196708	0.249591	-2.80197	0.786788	0.25411	0.42143	AL512637.1	primase polypeptide 1 49kDa (PRIM1) pseudogene	processed_pseudogene	NA
ENSG00000226982	0.437925	0.410363	0.642611	0.734463	0.83444	0.459512	1.13231	0.511389	0.823425	0.745358	0.78661	0.00602434	0.0318417	CENPCP1	centromere protein C pseudogene 1	processed_pseudogene	NA
ENSG00000206535	1.07091	0.910109	1.56307	1.47622	1.47609	0.614522	1.29795	1.37577	1.56486	1.59689	0.786445	0.000634381	0.00814733	LNP1	leukemia NUP98 fusion partner 1	protein_coding	348801
ENSG00000178662	0.265558	0.239774	0.400363	0.42524	0.384682	0.135527	0.298696	0.351171	0.282316	1.93798	0.786379	0.00334072	0.0220009	CSRNP3	cysteine and serine rich nuclear protein 3	protein_coding	80034
ENSG00000137807	17.5686	13.2652	19.4995	18.6959	18.5937	5.31423	14.8667	18.3992	21.8108	6.79464	0.786294	0.0124319	0.0518625	KIF23	kinesin family member 23	protein_coding	9493
ENSG00000233117	0.10723	0.0779598	0.21141	0.114684	0.12134	0.0618355	0.0921916	0.138789	0.181132	-0.183714	0.785467	0.0310944	0.0973671	LINC00702	long intergenic non-protein coding RNA 702	lincRNA	NA
ENSG00000257315	0.0643236	0.11793	0.147302	0.133003	0.104265	0.0612987	0.133647	0.135809	0.163368	0.512486	0.784979	0.00620008	0.0323802	ZBED6	zinc finger BED-type containing 6	protein_coding	100381270
ENSG00000134057	34.7096	28.923	37.7919	38.5515	38.6636	11.6259	34.0413	39.5796	47.0729	6.5015	0.784837	0.00876315	0.0409691	CCNB1	cyclin B1	protein_coding	891
ENSG00000004777	0.920538	0.638352	0.90645	0.951703	0.696765	0.234597	0.768026	0.900253	1.22665	2.09487	0.783457	0.0296795	0.094271	ARHGAP33	Rho GTPase activating protein 33	protein_coding	115703
ENSG00000259207	0.125612	0.141318	0.23909	0.218409	0.145059	0.0730167	0.166084	0.177573	0.203415	-0.354781	0.783423	0.0838613	0.195524	ITGB3	integrin subunit beta 3	protein_coding	3690
ENSG00000101945	3.56807	2.84746	3.99503	4.47439	4.53408	1.62675	3.55972	4.0342	6.31112	3.73462	0.782901	0.00442525	0.0262458	SUV39H1	suppressor of variegation 3-9 homolog 1	protein_coding	6839
ENSG00000260641	0.0577558	0.0733074	0.0608203	0.0688975	0.0987631	0.0174816	0.133847	0.0476453	0.0692475	-1.33321	0.782657	0.101407	0.223339	AC114811.2	novel transcript, antisense TSPAN5	antisense	NA
ENSG00000167077	0.013956	0.0213222	0.044954	0.0480949	0.0147735	0.00915247	0.0483281	0.0249446	0.00517921	-3.31275	0.782461	0.357528	0.529052	MEI1	meiotic double-stranded break formation protein 1	protein_coding	150365
ENSG00000132031	2.42192	1.65958	3.4147	3.50216	3.13448	1.47223	2.98416	2.70088	2.90243	3.02506	0.782083	0.000441544	0.00665699	MATN3	matrilin 3	protein_coding	4148
ENSG00000132196	4.74145	4.08653	6.16917	5.98226	5.63062	2.82024	6.99859	6.20545	8.66939	4.74442	0.781808	0.000526694	0.00728857	HSD17B7	hydroxysteroid 17-beta dehydrogenase 7	protein_coding	51478
ENSG00000153391	9.30509	5.81173	9.06655	8.74788	8.50792	3.72257	10.7431	9.07955	15.9734	5.48429	0.78178	0.00962259	0.0435571	INO80C	INO80 complex subunit C	protein_coding	125476
ENSG00000149503	19.9113	17.6715	23.1118	27.1147	26.6469	9.93696	22.1768	24.6196	34.588	6.68894	0.781679	0.00114573	0.0114357	INCENP	inner centromere protein	protein_coding	3619
ENSG00000166801	6.17391	4.44293	6.9358	7.24859	7.21965	1.83875	4.64166	4.92574	7.92571	5.36595	0.781529	0.0207085	0.0731925	FAM111A	family with sequence similarity 111 member A	protein_coding	63901
ENSG00000138092	2.56429	2.03391	3.16337	3.39379	3.46051	1.19865	2.73008	2.71588	3.69517	3.97346	0.781501	0.0019223	0.0156927	CENPO	centromere protein O	protein_coding	79172
ENSG00000163535	9.86948	7.57694	11.2791	10.8626	11.1577	3.92202	9.18406	12.3848	14.3275	5.97578	0.78149	0.00356531	0.0229091	SGO2	shugoshin 2	protein_coding	151246
ENSG00000057019	71.4772	40.6782	78.5329	80.5805	77.782	36.0169	82.7396	76.5801	90.8131	9.63793	0.781007	0.000569741	0.00761461	DCBLD2	discoidin, CUB and LCCL domain containing 2	protein_coding	131566
ENSG00000274270	0.0852697	0.0607957	0.0915547	0.215494	0.150441	0.0745609	0.14764	0.121927	0.0843851	-1.71711	0.780315	0.0672119	0.167338	AL137060.1	novel transcript, sense intronic to DLEU1	sense_intronic	NA
ENSG00000181773	2.18262	1.38098	2.34986	2.67347	2.54905	0.886833	2.30442	1.64103	3.05067	2.14396	0.780257	0.0147288	0.0579101	GPR3	G protein-coupled receptor 3	protein_coding	2827
ENSG00000236111	0.257882	0.135085	0.207667	0.15235	0.311987	0.144961	0.497538	0.395085	0.451169	-2.47344	0.779679	0.112536	0.239884	AL603882.1	ribosomal protein L6 (RPL6) pseudogene	processed_pseudogene	NA
ENSG00000136213	0.279742	0.26641	0.486836	0.488449	0.534678	0.227793	0.413319	0.391671	0.351241	2.59554	0.779584	0.000205162	0.00418357	CHST12	carbohydrate sulfotransferase 12	protein_coding	55501
ENSG00000206341	3.68541	4.02887	8.66373	6.76839	10.6861	4.48107	5.89754	6.94726	4.17952	2.6019	0.77849	0.0129303	0.0531281	HLA-H	major histocompatibility complex, class I, H (pseudogene)	unprocessed_pseudogene	NA
ENSG00000283498	35.4187	21.9159	34.2264	39.6693	34.0566	21.4858	53.3532	59.1917	50.6052	1.76696	0.777373	0.00860062	0.0405145	MIR1244-2	microRNA 1244-2	miRNA	100422885
ENSG00000006634	4.91035	3.86397	5.91589	5.4954	5.05892	2.21864	6.04524	6.09376	7.43539	4.60316	0.775515	0.00137219	0.0127147	DBF4	DBF4 zinc finger	protein_coding	10926
ENSG00000272777	0.173022	0.317216	0.208997	0.387573	0.793683	0.198572	0.389452	0.340182	0.481577	-1.72049	0.775488	0.0878758	0.201676	AC019131.2	novel transcript	lincRNA	NA
ENSG00000280239	0.160901	0.0567295	0.0897028	0.115164	0.0655103	0.0365264	0.115723	0.185828	0.261814	-1.75892	0.774876	0.152151	0.296163	AC011498.7	TEC	TEC	NA
ENSG00000165379	0.0245162	0.0262194	0.0460656	0.0422436	0.00865077	0.00401949	0.0127345	0.0306738	0.0409419	-2.67187	0.773562	0.278625	0.447633	LRFN5	leucine rich repeat and fibronectin type III domain containing 5	protein_coding	145581
ENSG00000143515	0.430728	0.422179	0.675037	0.582328	0.624313	0.332452	1.28733	1.26851	0.221327	1.99642	0.773189	0.131671	0.268419	ATP8B2	ATPase phospholipid transporting 8B2	protein_coding	57198
ENSG00000113273	0.493284	0.39376	0.758759	0.598802	0.765669	0.291696	0.598826	0.514152	0.731222	2.38077	0.772682	0.00154806	0.0137016	ARSB	arylsulfatase B	protein_coding	411
ENSG00000229835	0.397325	0.832512	1.08557	0.968259	0.991413	0.865463	1.12037	1.29352	1.45345	0.812845	0.770972	0.00756759	0.0368376	KHSRPP1	KH-type splicing regulatory protein pseudogene 1	processed_pseudogene	NA
ENSG00000229587	0.337006	0.0686512	0.241231	0.348415	0.634218	0.184176	0.389005	0.0803143	0.33351	-2.58807	0.77087	0.261306	0.429796	AL158825.2	novel transcript	sense_intronic	NA
ENSG00000154920	2.90944	3.00917	3.69838	3.6615	3.14437	1.14632	3.76629	3.10383	5.18945	3.45294	0.770795	0.011912	0.0504427	EME1	essential meiotic structure-specific endonuclease 1	protein_coding	146956
ENSG00000182636	0.0909464	0.0238199	4.46748	4.64754	5.17129	2.46669	0.0134973	0	0.0289295	-2.13471	0.77047	0.747819	0.847057	NDN	necdin, MAGE family member	protein_coding	4692
ENSG00000266145	0.464597	0.70982	1.87065	1.20081	1.22953	0.761717	0.482654	0.83041	1.46554	-1.72592	0.770178	0.0940323	0.211526	RHOT1P1	ras homolog family member T1 pseudogene 1	processed_pseudogene	NA
ENSG00000203760	32.946	21.3203	37.0771	38.7596	41.5572	16.8877	31.8989	36.1106	50.3469	4.79593	0.770032	0.00130096	0.0123575	CENPW	centromere protein W	protein_coding	387103
ENSG00000072571	27.2363	24.0265	28.929	27.651	28.1503	9.84427	29.1888	39.3941	39.0089	6.8518	0.767539	0.00958053	0.043435	HMMR	hyaluronan mediated motility receptor	protein_coding	3161
ENSG00000285294	0.297005	0.120116	0.288414	0.361248	0.286662	0.163271	0.254099	0.262308	0.427919	-0.366144	0.767213	0.020914	0.0736867	LINC00842	long intergenic non-protein coding RNA 842	lincRNA	643650
ENSG00000272716	0.140945	0.323008	0.539127	0.327863	0.261103	0.346624	0.512481	0.491248	0.627673	-1.80106	0.76701	0.0791803	0.187727	AL121658.1	novel transcript	lincRNA	NA
ENSG00000170425	6.10733	4.8773	6.81091	6.71063	7.1522	2.66049	7.43791	8.35319	7.66445	4.01779	0.766763	0.00159946	0.0139629	ADORA2B	adenosine A2b receptor	protein_coding	136
ENSG00000156345	0.530064	0.570235	0.811368	0.828807	0.67241	0.293036	0.873784	0.71879	0.677924	1.8003	0.766718	0.00197846	0.0159555	CDK20	cyclin dependent kinase 20	protein_coding	23552
ENSG00000251194	0.64146	0.555353	1.26269	1.95269	1.13173	0.525845	1.1847	0.34396	0.714156	-0.822627	0.766618	0.130171	0.266358	AL133330.1	novel transcript	sense_intronic	NA
ENSG00000187689	2.99994	2.52824	5.64985	5.72778	5.25011	2.16572	4.37321	5.5523	1.45448	1.89924	0.76657	0.167473	0.316604	AMTN	amelotin	protein_coding	401138
ENSG00000179743	1.0855	0.632379	1.33979	1.12225	1.08465	0.678615	1.49656	1.86041	1.14075	1.51619	0.766405	0.00523822	0.0291044	FLJ37453	uncharacterized LOC729614	antisense	729614
ENSG00000164651	0.465596	0.346395	0.782475	0.865052	1.00003	0.477927	0.595853	0.43419	0.803837	1.12026	0.765974	0.0131507	0.0536744	SP8	Sp8 transcription factor	protein_coding	221833
ENSG00000149646	0.501263	0.252727	0.46017	0.435316	0.535933	0.266274	0.708214	0.645082	0.574813	1.25629	0.765955	0.00741953	0.0363614	CNBD2	cyclic nucleotide binding domain containing 2	protein_coding	140894
ENSG00000197536	0.0412635	0.0520106	0.0456895	0.0826548	0.0518708	0.0126848	0.0509049	0.0387206	0.0574249	-1.22436	0.765837	0.0975494	0.217163	C5orf56	chromosome 5 open reading frame 56	processed_transcript	441108
ENSG00000281501	0.0979109	0.0316779	0.11595	0.0952712	0.079259	0.033994	0.0598332	0.0555895	0.0961827	-1.51923	0.765601	0.0739484	0.178967	SEPSECS-AS1	SEPSECS antisense RNA 1 (head to head)	antisense	NA
ENSG00000237927	0.0375947	0.0114876	0.0706401	0.0129558	0.119391	0.14793	0.117168	0.268784	0.0418553	-3.03949	0.765559	0.381094	0.552108	AL078604.2		lincRNA	NA
ENSG00000152894	17.1464	13.1907	24.5602	24.122	20.8922	13.5903	28.3859	32.8065	19.8034	7.56674	0.765271	0.000632508	0.00814468	PTPRK	protein tyrosine phosphatase, receptor type K	protein_coding	5796
ENSG00000267219	0.214429	0.314505	0.172676	0.354702	0.635573	0.210937	0.757396	0.505912	0.477461	-2.25835	0.765071	0.131419	0.268148	AC010504.1	novel transcript, antisense to KIAA0355	antisense	NA
ENSG00000109738	0.355398	0.38563	0.432214	0.419921	0.29176	0.135563	0.617864	0.692273	0.395675	0.493302	0.764784	0.0484233	0.133199	GLRB	glycine receptor beta	protein_coding	2743
ENSG00000204856	3.92772	2.84031	4.0142	3.51425	3.60793	1.09369	4.08985	4.01674	4.34241	3.26317	0.764522	0.0159219	0.061065	FAM216A	family with sequence similarity 216 member A	protein_coding	29902
ENSG00000250899	0.449789	0.536667	0.735912	0.841459	0.846466	0.428417	0.578526	0.780973	1.15255	1.30026	0.764344	0.00265885	0.0191642	AC125807.2	novel transcript	lincRNA	NA
ENSG00000135324	0.407844	0.245684	0.478568	0.361416	0.394729	0.171944	0.653702	0.462376	0.350278	-0.304616	0.764333	0.0578749	0.150974	MRAP2	melanocortin 2 receptor accessory protein 2	protein_coding	112609
ENSG00000267374	1.2986	0.925878	1.04574	1.04422	0.754159	0.186295	1.24602	0.976792	1.27509	1.40884	0.763781	0.112355	0.239613	AC016205.1	novel transcript	lincRNA	NA
ENSG00000270638	0.0912852	0.0976271	0.171524	0.204481	0.0644217	0.0448993	0.173861	0.114213	0.101631	-2.36286	0.763099	0.102928	0.225474	AL023806.1	novel transcript	lincRNA	NA
ENSG00000149636	15.5897	12.7376	19.79	18.3618	18.51	8.74014	20.1827	20.0193	26.565	5.64598	0.76262	0.000352004	0.0058373	DSN1	DSN1 homolog, MIS12 kinetochore complex component	protein_coding	79980
ENSG00000087586	29.3124	23.383	33.1267	30.5972	31.22	10.3253	27.1582	34.9732	39.8557	6.44639	0.762617	0.00795011	0.0381911	AURKA	aurora kinase A	protein_coding	6790
ENSG00000277232	0.495815	0.48481	0.465815	0.580947	0.524859	0.178838	0.635272	0.691243	0.828008	-0.341007	0.762249	0.0350519	0.105809	GTSE1-DT	GTSE1 divergent transcript	lincRNA	150384
ENSG00000261217	0.781971	1.13497	1.41684	1.819	2.06944	0.576927	0.88006	0.768723	1.95883	-1.10115	0.762197	0.0892902	0.203897	BCAP31P1	B cell receptor associated protein 31 pseudogene 1	unprocessed_pseudogene	NA
ENSG00000127311	0.22004	0.215045	0.415894	0.413618	0.284906	0.216457	0.377839	0.366642	0.36038	1.95292	0.761795	0.000352806	0.00583982	HELB	DNA helicase B	protein_coding	92797
ENSG00000137101	0.103732	0.196972	0.381866	0.29875	0.266677	0.196796	0.431053	0.230435	0.123737	-0.395037	0.761757	0.0830569	0.194152	CD72	CD72 molecule	protein_coding	971
ENSG00000124406	0.0380837	0.0308038	0.0577282	0.0602177	0.0616577	0.0264448	0.0395639	0.086489	0.0324233	-0.764315	0.761259	0.0369266	0.109645	ATP8A1	ATPase phospholipid transporting 8A1	protein_coding	10396
ENSG00000164002	0.0162278	0	0.300563	0.218104	0.343569	0.423034	0.0252878	0	0	-3.68239	0.761257	0.667716	0.789982	EXO5	exonuclease 5	protein_coding	64789
ENSG00000113140	42.9839	34.5091	47.8082	44.7774	46.0626	14.2479	54.2091	43.2401	45.8259	7.54132	0.761214	0.0119539	0.0505607	SPARC	secreted protein acidic and cysteine rich	protein_coding	6678
ENSG00000166086	0.03682	0.0253144	0.048182	0.0761331	0.0194884	0.00452754	0.00956277	0.00987169	0.0922338	-2.50327	0.759729	0.378792	0.54988	JAM3	junctional adhesion molecule 3	protein_coding	83700
ENSG00000183775	0.033348	0.0386145	0.0494688	0.0417353	0.0334435	0.0189923	0.0528779	0.0734089	0.0586221	-0.650063	0.759288	0.0330271	0.101434	KCTD16	potassium channel tetramerization domain containing 16	protein_coding	57528
ENSG00000272455	0.148256	0.362413	0.278572	0.374673	0.418509	0.113432	0.513394	0.282656	0.165058	-1.23936	0.75873	0.106039	0.230109	AL391244.2	novel transcript	lincRNA	NA
ENSG00000205213	8.13982	5.39405	8.68668	9.04952	9.2031	4.58948	10.3308	10.3675	12.2784	5.77779	0.758445	0.000388227	0.00614328	LGR4	leucine rich repeat containing G protein-coupled receptor 4	protein_coding	55366
ENSG00000273402	0.200706	0.588753	0.678823	0.581002	0.807359	0.197437	0.667221	0.172194	0.402213	-2.13626	0.757596	0.174985	0.32691	AC004908.3	novel transcript, antisense to ZNF596	antisense	NA
ENSG00000165113	0.445221	0.387724	0.794738	0.713457	0.746228	0.496367	0.678371	1.03451	0.57003	1.10758	0.756905	0.00313992	0.0212512	GKAP1	G kinase anchoring protein 1	protein_coding	80318
ENSG00000110921	3.4806	2.98479	4.22768	3.91466	4.705	1.91572	4.2916	4.60047	6.12509	4.69571	0.756792	0.000825817	0.0094674	MVK	mevalonate kinase	protein_coding	4598
ENSG00000243014	1.39379	1.00869	1.00425	1.36514	1.63075	0.577302	2.74351	1.10139	2.77681	-1.20392	0.756661	0.0970225	0.21644	PTMAP8	prothymosin alpha pseudogene 8	processed_pseudogene	NA
ENSG00000188070	0.927944	1.27982	1.67453	2.04518	2.18339	0.896234	1.70893	1.62391	1.29608	3.0599	0.756237	0.000696914	0.00861788	C11orf95	chromosome 11 open reading frame 95	protein_coding	65998
ENSG00000243107	0.0315774	0.101313	0.114429	0.179555	0.217276	0.0621262	0.114816	0.0338644	0.070312	-3.16252	0.756032	0.221621	0.383728	AC000120.1	novel transcript	sense_overlapping	NA
ENSG00000105929	0.0547512	0.00557666	0.0195956	0.044026	0.0193195	0.0239376	0.0631991	0.0326204	0.067729	-2.70867	0.755785	0.249491	0.416073	ATP6V0A4	ATPase H+ transporting V0 subunit a4	protein_coding	50617
ENSG00000277142	0.289522	0.265403	0.304884	0.402936	0.353633	0.0657247	0.347048	0.11942	0.371923	-0.691974	0.755396	0.146126	0.287927	LINC00235	long intergenic non-protein coding RNA 235	lincRNA	NA
ENSG00000166451	3.42432	2.68784	4.28636	4.1945	4.41391	1.79149	3.92995	4.17002	4.86922	3.79001	0.75517	0.000732255	0.00883528	CENPN	centromere protein N	protein_coding	55839
ENSG00000147224	8.83779	6.95293	10.8602	11.3224	12.6967	5.44777	10.5227	10.5139	15.1531	4.7796	0.755078	0.000395808	0.0062358	PRPS1	phosphoribosyl pyrophosphate synthetase 1	protein_coding	5631
ENSG00000268129	0.760249	0.450944	0.68424	0.878457	0.757444	0.219961	0.511046	0.671433	0.995774	-1.43417	0.754943	0.0594489	0.153735	AC026304.1		lincRNA	NA
ENSG00000188738	0.0299	0.0264302	0.022358	0.0353283	0.0203474	0.0136561	0.0942957	0.0584051	0.0356663	-0.287959	0.754204	0.194045	0.349794	FSIP2	fibrous sheath interacting protein 2	protein_coding	401024
ENSG00000139714	0.123619	0.137178	0.288166	0.21525	0.261722	0.121606	0.250089	0.230258	0.101411	-0.624796	0.754193	0.0413828	0.118776	MORN3	MORN repeat containing 3	protein_coding	283385
ENSG00000259659	0.23052	0.352192	0.402205	0.397207	0.162682	0.0755885	0.758351	0.123608	0.470515	-2.50846	0.754163	0.238055	0.403325	AC009996.1	novel transcript	sense_intronic	NA
ENSG00000133640	0.4451	0.3374	0.556027	0.525064	0.456072	0.179631	0.453507	0.468158	0.594016	2.06311	0.75416	0.00501389	0.0284136	LRRIQ1	leucine rich repeats and IQ motif containing 1	protein_coding	84125
ENSG00000104205	1.42996	1.36412	2.5246	2.65225	2.46954	1.64302	2.59264	2.29821	2.37724	3.75892	0.754145	5.38108e-06	0.000572369	SGK3	serum/glucocorticoid regulated kinase family member 3	protein_coding	23678
ENSG00000105696	0.0955378	0.12261	0.20003	0.167913	0.182042	0.150371	0.218352	0.327863	0.180821	-1.17941	0.754042	0.0347154	0.104952	TMEM59L	transmembrane protein 59 like	protein_coding	25789
ENSG00000211454	0.117828	0.0581601	0.218964	0.206151	0.172703	0.160489	0.112991	0.174962	0.181635	-1.31784	0.752376	0.0633441	0.160761	AKR7L	aldo-keto reductase family 7 like (gene/pseudogene)	polymorphic_pseudogene	246181
ENSG00000279649	0.0278346	0.0340209	0.0448293	0.105515	0.0491085	0.0365083	0.096388	0.0398007	0.0413187	-2.79894	0.751774	0.107597	0.23274	AC020978.9	novel transcript	TEC	NA
ENSG00000167600	2.39185	1.70446	1.90502	2.14793	1.63561	1.05623	5.21448	5.27995	2.45882	2.72792	0.75145	0.0878391	0.201634	CYP2S1	cytochrome P450 family 2 subfamily S member 1	protein_coding	29785
ENSG00000264885	0.424296	0.72771	0.903793	1.00468	1.17359	0.538563	0.881575	1.0128	0.700953	0.54723	0.75109	0.00493992	0.0281637	AC026271.3	novel transcript	sense_intronic	NA
ENSG00000025039	0.865623	0.884196	2.83608	3.07856	3.17836	0.924513	0.827326	0.785091	0.534178	2.54329	0.750559	0.215911	0.376015	RRAGD	Ras related GTP binding D	protein_coding	58528
ENSG00000269907	3.57317	5.57531	3.85695	5.10892	5.47253	2.2436	7.34512	5.62565	12.1036	0.624454	0.749965	0.0711914	0.174137	PTMAP11	prothymosin alpha pseudogene 11	processed_pseudogene	NA
ENSG00000276791	0.239303	0.169833	0.25487	0.223462	0.286008	0.0835311	0.376916	0.322864	0.137509	-0.473222	0.749875	0.0609489	0.156338	AC092117.1	novel transcript	lincRNA	NA
ENSG00000171241	11.2472	9.38184	12.0611	11.6571	12.3528	3.22678	9.03653	9.86548	17.1385	5.55999	0.749468	0.0325797	0.100523	SHCBP1	SHC binding and spindle associated 1	protein_coding	79801
ENSG00000258780	0.0879517	0.100781	0.194771	0.318253	0.0931038	0.216298	0.342638	0.188644	0.269278	-2.15372	0.748889	0.134644	0.272871	BMS1P15	BMS1, ribosome biogenesis factor pseudogene 15	unprocessed_pseudogene	NA
ENSG00000143621	67.1586	53.8304	86.9148	80.6442	87.6957	44.8475	91.9815	95.177	109.485	7.51922	0.748194	3.51613e-05	0.00152183	ILF2	interleukin enhancer binding factor 2	protein_coding	3608
ENSG00000115540	3.94194	2.848	5.35174	5.04745	5.59471	2.9758	5.59367	4.75352	6.18315	4.33936	0.748082	1.92759e-05	0.00111776	MOB4	MOB family member 4, phocein	protein_coding	25843
ENSG00000225026	1.19907	1.43738	1.03986	0.858229	1.46459	0.362936	1.91642	1.08808	4.41563	-1.59864	0.748018	0.190813	0.345877	AC091492.1	Prefoldin subunit 1 (PFD1) pseudogene	processed_pseudogene	NA
ENSG00000186642	0.160688	0.208143	0.35444	0.288918	0.210777	0.0996532	0.221368	0.269727	0.190565	0.507841	0.747999	0.0210915	0.0741087	PDE2A	phosphodiesterase 2A	protein_coding	5138
ENSG00000237200	0.183797	0.842423	0.962051	1.33013	1.0701	0.452008	0.859231	0.197108	0.613878	-2.55411	0.747814	0.245139	0.41141	ZBTB40-IT1	ZBTB40 intronic transcript 1	sense_intronic	NA
ENSG00000133107	0.0477303	0.0492232	0.0384363	0.0370096	0.056842	0.0117382	0.0433872	0.15996	0.0464971	-2.33561	0.747256	0.217055	0.377672	TRPC4	transient receptor potential cation channel subfamily C member 4	protein_coding	7223
ENSG00000104341	16.7543	12.4882	19.6786	17.9868	18.8239	7.7891	20.3974	19.7519	22.0167	5.81473	0.745727	0.000936876	0.0101331	LAPTM4B	lysosomal protein transmembrane 4 beta	protein_coding	55353
ENSG00000105784	0.367535	0.151368	0.394625	0.379978	0.338317	0.136236	0.221345	0.302756	0.361745	0.431243	0.745153	0.0356114	0.10687	RUNDC3B	RUN domain containing 3B	protein_coding	154661
ENSG00000143815	15.2476	16.5847	24.8455	24.7535	26.0022	15.2434	24.3677	26.9002	31.3797	6.91033	0.744956	2.75871e-06	0.0004421	LBR	lamin B receptor	protein_coding	3930
ENSG00000273759	0.222348	0.50956	0.387947	0.804564	0.392288	0.291635	0.962457	0.397419	0.660123	-1.96679	0.744754	0.162317	0.309812	AL117379.1	novel transcript	lincRNA	NA
ENSG00000140931	3.01408	1.81775	3.80684	4.02635	3.36696	1.71657	3.15595	3.29192	3.53227	3.26536	0.744606	0.000418571	0.00644198	CMTM3	CKLF like MARVEL transmembrane domain containing 3	protein_coding	123920
ENSG00000154839	8.48747	5.83919	7.77989	7.93075	6.84203	2.05803	7.43909	8.60057	8.62561	4.39071	0.744082	0.0280052	0.0906301	SKA1	spindle and kinetochore associated complex subunit 1	protein_coding	220134
ENSG00000263513	3.18927	2.64324	2.82333	2.42777	2.42802	0.730612	3.54016	3.93565	3.83039	2.65379	0.743389	0.0616508	0.157546	FAM72C	family with sequence similarity 72 member C	protein_coding	554282
ENSG00000254726	6.19012	5.72701	9.10854	8.30986	8.59965	4.61837	10.1376	9.79293	9.14021	5.55923	0.743133	3.3345e-06	0.000481705	MEX3A	mex-3 RNA binding family member A	protein_coding	92312
ENSG00000213976	0.128001	0.0651875	0.183248	0.132335	0.0451664	0.0559629	0.147751	0.137272	0.237512	-2.0606	0.742752	0.15361	0.298036	AC010615.1	zinc finger protein pseudogene	unprocessed_pseudogene	NA
ENSG00000239445	0.44641	0.136407	0.407417	0.430755	0.220528	0.204932	0.46376	0.319161	0.662668	-1.73055	0.742693	0.127712	0.262581	ST3GAL6-AS1	ST3GAL6 antisense RNA 1	antisense	100874207
ENSG00000111801	0.483319	0.703196	1.00337	0.889341	0.722855	0.231181	0.769278	0.523079	0.508473	1.76965	0.742379	0.0391349	0.11424	BTN3A3	butyrophilin subfamily 3 member A3	protein_coding	10384
ENSG00000137135	0.741524	0.690369	0.845941	0.746664	0.674576	0.216555	0.730223	0.8615	1.04485	2.30596	0.742111	0.0317236	0.0986444	ARHGEF39	Rho guanine nucleotide exchange factor 39	protein_coding	84904
ENSG00000113161	26.715	20.4227	29.9519	28.3498	27.3527	16.3088	36.2748	39.3644	51.908	7.56757	0.741868	0.00317917	0.0214123	HMGCR	3-hydroxy-3-methylglutaryl-CoA reductase	protein_coding	3156
ENSG00000174628	0.557739	0.543517	1.08036	0.955842	0.771258	0.469571	0.929155	0.835234	0.688077	1.99582	0.741357	0.000588408	0.00779456	IQCK	IQ motif containing K	protein_coding	124152
ENSG00000148019	2.17239	1.58127	2.52063	2.60912	2.44025	1.03842	2.27498	2.31099	3.30196	5.06168	0.741147	0.00139858	0.0128443	CEP78	centrosomal protein 78	protein_coding	84131
ENSG00000272918	0.0284447	0.078225	0.122165	0.117631	0.0602219	0.102599	0.187152	0.0915146	0.0950049	-2.04571	0.740686	0.114656	0.243107	AC005070.3	novel transcript, antisense to MLL5	antisense	NA
ENSG00000204366	1.45846	2.12196	2.76917	2.42084	2.52123	1.35574	2.62718	3.12819	2.86018	2.04762	0.740292	0.000358231	0.00590886	ZBTB12	zinc finger and BTB domain containing 12	protein_coding	221527
ENSG00000176714	0.72336	0.574145	0.781413	0.866411	0.756395	0.295045	0.989747	0.870354	0.766053	1.0588	0.740056	0.00756017	0.0368198	CCDC121	coiled-coil domain containing 121	protein_coding	79635
ENSG00000166922	19.9015	11.918	25.447	26.5754	26.5095	14.7336	29.6595	26.3417	18.5447	5.58173	0.739453	0.00238809	0.0179171	SCG5	secretogranin V	protein_coding	6447
ENSG00000106399	3.88122	3.57211	5.37582	5.16023	5.04534	2.00828	4.60463	4.7617	5.50505	3.85124	0.739413	0.00105467	0.0109335	RPA3	replication protein A3	protein_coding	6119
ENSG00000112218	0.408864	0.506176	0.957202	0.81055	0.780851	0.555624	0.941468	0.696138	0.703918	2.05603	0.73916	0.00105783	0.0109473	GPR63	G protein-coupled receptor 63	protein_coding	81491
ENSG00000111642	0.661099	0.577079	0.880398	0.867103	0.848147	0.370787	0.873356	0.840195	0.918379	3.26894	0.739077	0.000185274	0.0039338	CHD4	chromodomain helicase DNA binding protein 4	protein_coding	1108
ENSG00000151474	0.626949	0.654802	0.851106	0.850065	0.799674	0.345441	0.944942	0.859735	0.949738	3.50843	0.738648	0.000667989	0.0084188	FRMD4A	FERM domain containing 4A	protein_coding	55691
ENSG00000162062	1.2131	0.749414	1.11846	1.25417	1.33999	0.458312	1.19632	0.980431	1.76162	1.69543	0.738586	0.0158017	0.0607728	TEDC2	tubulin epsilon and delta complex 2	protein_coding	80178
ENSG00000144893	0.0178932	0.02187	0.0464291	0.051386	0.0441965	0.015646	0.0227194	0.0469068	0.00664033	-1.8909	0.738383	0.218573	0.379584	MED12L	mediator complex subunit 12 like	protein_coding	116931
ENSG00000117632	30.3816	21.7566	32.281	31.6753	33.5102	11.2499	28.7816	32.4832	37.1438	7.52055	0.738118	0.00498893	0.0283378	STMN1	stathmin 1	protein_coding	3925
ENSG00000134202	0.190142	0.19851	0.825136	0.769937	0.88899	0.3637	0.417013	0.436149	0.0294015	-0.072666	0.737036	0.421765	0.589869	GSTM3	glutathione S-transferase mu 3	protein_coding	2947
ENSG00000108375	1.18672	0.845768	1.35405	1.35131	1.38363	0.687281	1.69472	1.60249	1.49613	3.18652	0.736532	0.000763971	0.00901716	RNF43	ring finger protein 43	protein_coding	54894
ENSG00000273148	0.423843	0.552912	0.827026	0.640434	0.517697	0.160362	0.965308	0.174823	0.653367	-0.39604	0.735394	0.180243	0.332961	AL035563.1		lincRNA	NA
ENSG00000170231	1.40097	1.10644	1.59681	2.05005	1.39178	0.78449	2.91085	2.05719	1.17581	0.972782	0.735015	0.0233056	0.0797071	FABP6	fatty acid binding protein 6	protein_coding	2172
ENSG00000249626	0.033518	0.122903	0.134957	0.121285	0.124185	0.148375	0.191514	0.233647	0.130608	-2.3434	0.734999	0.123477	0.256189	AC024560.2	protein phosphatase 4, regulatory subunit 2 (PPP4R2) pseudogene	processed_pseudogene	NA
ENSG00000241095	5.14417	4.59353	6.12661	7.03947	7.31355	3.30809	6.91794	6.73079	9.23017	3.22189	0.734683	0.000441799	0.00665699	CYP51A1P1	cytochrome P450 family 51 subfamily A member 1 pseudogene 1	processed_pseudogene	NA
ENSG00000249459	0.422117	0.461214	0.672978	0.722938	0.717658	0.381687	0.677717	0.754482	0.674077	1.7438	0.734521	0.00019119	0.00401031	ZNF286B	zinc finger protein 286B	protein_coding	729288
ENSG00000277170	0.157129	0.528141	0.717019	0.595644	0.166333	0.0515233	0.435296	0.112339	0.174936	-2.9812	0.73386	0.339804	0.510814	AC012676.3	novel transcript, sense intronic with DNAJA3	sense_intronic	NA
ENSG00000263606	1.94569	2.0923	3.20899	3.09472	4.21836	2.04283	3.10972	2.92929	3.93665	1.9951	0.733035	0.000720322	0.00877138	AP000919.1	cysteine and histidine-rich domain (CHORD) containing 1 (CHORDC1) pseudogene	transcribed_processed_pseudogene	NA
ENSG00000236937	0.352363	0.387609	0.567502	0.364292	0.746007	0.277299	0.585693	0.604613	0.706132	-2.34853	0.732168	0.0825289	0.193245	PTGES3P4	prostaglandin E synthase 3 pseudogene 4	processed_pseudogene	NA
ENSG00000165895	0.159815	0.143931	0.422214	0.434805	0.385843	0.250989	0.20098	0.201459	0.22475	1.12349	0.732089	0.0437522	0.123759	ARHGAP42	Rho GTPase activating protein 42	protein_coding	143872
ENSG00000168005	5.78272	5.35012	7.88834	8.35325	9.31938	4.41367	9.41511	8.02271	8.53765	4.34986	0.731822	5.93057e-06	0.000601608	SPINDOC	spindlin interactor and repressor of chromatin binding	protein_coding	144097
ENSG00000044574	1286.68	1500.38	2418.6	2124.89	2056.77	1425.41	3028.71	2604.33	1905.25	12.8478	0.731359	0.00066978	0.0084188	HSPA5	heat shock protein family A (Hsp70) member 5	protein_coding	3309
ENSG00000187951	2.67483	2.146	2.84571	2.59514	2.75143	0.678614	2.02977	2.15739	3.64194	3.71794	0.731251	0.0424999	0.121172	AC091057.1	OTU deubiquitinase 7A pseudogene	processed_transcript	100288637
ENSG00000114796	2.59583	2.68533	4.80903	4.28195	4.24312	2.26254	4.56184	5.10423	2.51867	4.84507	0.731136	0.00249971	0.018431	KLHL24	kelch like family member 24	protein_coding	54800
ENSG00000108947	2.0245	1.97005	3.04739	3.00271	2.74481	1.00342	2.6937	2.86422	1.68178	2.75052	0.72999	0.00891576	0.0414777	EFNB3	ephrin B3	protein_coding	1949
ENSG00000104147	3.51154	2.43751	3.38352	3.21072	2.94371	0.918498	2.80455	3.7441	3.9321	1.97857	0.729507	0.0320302	0.0993731	OIP5	Opa interacting protein 5	protein_coding	11339
ENSG00000204371	4.69135	4.09228	5.86219	5.70421	5.72402	2.45476	6.15737	5.85797	6.73666	5.26991	0.729492	0.000388034	0.00614328	EHMT2	euchromatic histone lysine methyltransferase 2	protein_coding	10919
ENSG00000258743	0.200248	0.590032	0.483768	0.502781	0.393674	0.140705	0.490359	0.368145	0.382186	-0.64886	0.729	0.0967428	0.21595	LINC02301	long intergenic non-protein coding RNA 2301	lincRNA	101928599
ENSG00000225419	0.209943	0.769813	0.464924	0.379839	0.500043	0.361417	0.708835	0.844308	1.92832	-2.07674	0.728817	0.198704	0.355272	RPL21P3	ribosomal protein L21 pseudogene 3	processed_pseudogene	NA
ENSG00000281566	1.06475	0.557742	0.941636	1.06149	1.01642	0.467595	1.037	0.999136	1.56645	1.40536	0.728786	0.0265578	0.0875004	AL157778.1	novel transcript	lincRNA	NA
ENSG00000079459	59.7931	38.0561	54.7487	52.1145	52.4571	23.4936	63.1542	63.9841	97.0621	8.16385	0.728383	0.0136216	0.0549509	FDFT1	farnesyl-diphosphate farnesyltransferase 1	protein_coding	2222
ENSG00000215105	4.91368	4.79932	7.93704	7.10181	7.36335	4.7606	8.78207	8.64102	8.26323	5.36184	0.72762	6.92386e-07	0.000257206	TTC3P1	tetratricopeptide repeat domain 3 pseudogene 1	processed_pseudogene	NA
ENSG00000240204	0.193919	0.177763	0.253758	0.175423	0.128299	0.0476901	0.151092	0.207964	0.431791	-2.30645	0.727434	0.198055	0.354289	SMKR1	small lysine rich protein 1	protein_coding	100287482
ENSG00000234911	0.0317372	0.145466	0.0894507	0.090232	0.134385	0.0390254	0.140125	0.0765805	0.0795013	-1.86055	0.727006	0.131929	0.268671	TEX21P	testis expressed 21, pseudogene	transcribed_unitary_pseudogene	NA
ENSG00000170681	0.105534	0.211073	0.285856	0.386832	0.365615	0.273694	0.249171	0.432131	0.192262	-0.616088	0.726628	0.0522281	0.140537	CAVIN4	caveolae associated protein 4	protein_coding	347273
ENSG00000128596	0.891954	0.977459	1.47899	1.60538	1.3133	0.462644	0.884502	0.943512	1.26838	2.72829	0.725892	0.0121199	0.0509275	CCDC136	coiled-coil domain containing 136	protein_coding	64753
ENSG00000274825	0.904435	0.468614	1.20332	0.731782	0.707655	0.348145	0.612774	0.96994	1.22583	-0.919734	0.72575	0.0840513	0.195688	AL023803.2	novel transcript	lincRNA	NA
ENSG00000163623	0.861747	0.789956	1.473	1.7062	1.75561	0.847713	1.63001	1.75242	0.515908	1.69317	0.725559	0.0688212	0.170013	NKX6-1	NK6 homeobox 1	protein_coding	4825
ENSG00000256211	1.7597	2.67313	2.87459	2.65094	2.60789	1.38483	4.28295	2.80376	3.97421	0.518755	0.725528	0.0133107	0.0540121	AC023512.1	S-phase kinase-associated protein 1 (SKP1) pseudogene	processed_pseudogene	NA
ENSG00000067064	48.9985	31.5464	56.2524	55.3554	55.31	33.5461	57.5793	60.5416	91.1742	7.88678	0.725301	0.00101646	0.0106967	IDI1	isopentenyl-diphosphate delta isomerase 1	protein_coding	3422
ENSG00000131351	1.68676	1.33009	1.7198	1.75792	1.94876	0.655685	1.60158	1.79433	2.72096	3.26906	0.724983	0.011518	0.0493206	HAUS8	HAUS augmin like complex subunit 8	protein_coding	93323
ENSG00000156853	2.61197	2.67639	4.02701	3.66082	3.85692	2.02351	3.97311	4.73544	3.84821	3.83502	0.724479	3.18258e-05	0.00144461	ZNF689	zinc finger protein 689	protein_coding	115509
ENSG00000169047	5.79754	5.62881	6.55032	7.1587	8.10371	3.69711	6.87655	8.61791	13.1757	6.29466	0.723277	0.00482755	0.0277818	IRS1	insulin receptor substrate 1	protein_coding	3667
ENSG00000277778	0.101367	0.26715	0.275496	0.419193	0.456044	0.162038	0.342246	0.0951197	0.253922	-1.23188	0.723128	0.183748	0.336874	PGM5P2	phosphoglucomutase 5 pseudogene 2	transcribed_unprocessed_pseudogene	595135
ENSG00000111206	12.1421	9.40769	13.3615	13.8344	12.192	4.79588	11.2414	14.043	17.1386	5.94318	0.723088	0.00621517	0.0324307	FOXM1	forkhead box M1	protein_coding	2305
ENSG00000250526	0.110243	0.216555	0.329743	0.244233	0.266746	0.170418	0.27814	0.236456	0.263008	-1.44781	0.722349	0.0456121	0.127575	CCT6P2	chaperonin containing TCP1 subunit 6 pseudogene 2	processed_pseudogene	NA
ENSG00000235325	0.567841	0.37857	0.415701	0.587065	0.218583	0	0.321769	0.0553607	0.344833	-2.89475	0.721842	0.434782	0.60278	AC009963.3	splicing factor, arginine/serine-rich 3 (SFRS3) pseudogene	processed_pseudogene	NA
ENSG00000168542	0.180491	0.0574025	0.0711898	0.0609311	0.0857837	0.0181175	0.145413	0.122458	0.13123	-0.943461	0.721797	0.242171	0.407914	COL3A1	collagen type III alpha 1 chain	protein_coding	1281
ENSG00000179431	12.155	7.24676	11.0416	12.0266	14.9158	7.24272	14.8082	12.4863	22.5846	4.91005	0.72076	0.00730048	0.0359347	FJX1	four-jointed box kinase 1	protein_coding	24147
ENSG00000186897	0.302852	0.421984	1.07307	1.10213	0.872011	0.357503	0.314622	0.207863	0.566452	0.228429	0.720238	0.194621	0.350236	C1QL4	complement C1q like 4	protein_coding	338761
ENSG00000151702	5.53832	4.09194	6.85055	6.66214	6.69146	3.42773	7.85855	8.28691	6.03267	5.65011	0.719951	0.000161767	0.00363036	FLI1	Fli-1 proto-oncogene, ETS transcription factor	protein_coding	2313
ENSG00000174473	0.0895814	0.0870954	0.137718	0.109453	0.132186	0.0587483	0.141005	0.133915	0.114845	0.100678	0.719589	0.00374637	0.023706	GALNTL6	polypeptide N-acetylgalactosaminyltransferase like 6	protein_coding	442117
ENSG00000128228	52.9158	53.9693	86.2353	83.6187	87.5274	58.4317	98.6327	83.3599	106.871	6.395	0.719312	4.63698e-05	0.00180651	SDF2L1	stromal cell derived factor 2 like 1	protein_coding	23753
ENSG00000114346	14.8732	10.7818	16.992	16.9427	15.5319	7.24367	15.2332	18.935	20.8153	6.41482	0.719214	0.00157927	0.0139094	ECT2	epithelial cell transforming 2	protein_coding	1894
ENSG00000234825	2.83654	1.86813	3.3487	3.71554	3.64405	1.7609	3.44745	2.59897	4.26177	2.51172	0.719048	0.00153835	0.0136493	XRCC6P2	X-ray repair cross complementing 6 pseudogene 2	processed_pseudogene	NA
ENSG00000105559	1.68732	1.08093	1.83617	1.81179	1.42755	0.211485	0.703865	0.768523	1.09521	2.10764	0.718701	0.195979	0.351869	PLEKHA4	pleckstrin homology domain containing A4	protein_coding	57664
ENSG00000268516	0.704101	0.687906	1.08177	1.0536	0.921876	0.510362	0.99133	1.13265	1.04176	1.40574	0.718134	0.000606748	0.00795293	AC020915.3		antisense	105372482
ENSG00000000460	2.17793	1.58409	2.34636	2.25601	2.60371	0.901653	1.83889	2.18236	3.54351	3.72953	0.718062	0.0118456	0.0501855	C1orf112	chromosome 1 open reading frame 112	protein_coding	55732
ENSG00000276116	1.2041	0.72578	1.58065	1.34719	1.30956	0.827523	1.71357	1.52127	1.39565	0.978792	0.718008	0.00184452	0.0152797	FUT8-AS1	FUT8 antisense RNA 1	antisense	NA
ENSG00000104549	93.9891	74.5023	126.568	118.668	110.26	66.7812	125.788	131.958	157.337	8.89405	0.717796	4.3489e-05	0.00174556	SQLE	squalene epoxidase	protein_coding	6713
ENSG00000129534	11.5607	8.87545	12.6681	12.2093	11.8427	4.86485	12.4604	13.4311	16.1198	6.21768	0.717748	0.00311281	0.0211728	MIS18BP1	MIS18 binding protein 1	protein_coding	55320
ENSG00000196418	0.388793	0.397134	0.603811	0.706293	0.717303	0.344215	0.467374	0.530124	0.754403	1.36192	0.715809	0.00205522	0.0163782	ZNF124	zinc finger protein 124	protein_coding	7678
ENSG00000272968	0.143498	0.0438478	0.154075	0.24726	0.0506346	0.0470537	0.198767	0.102594	0.0532535	-3.33032	0.715378	0.39171	0.562051	RBAK-RBAKDN	RBAK-RBAKDN readthrough	protein_coding	100533952
ENSG00000144214	0.0229535	0.399785	0.240293	0.450882	0.315876	0.225797	0.286148	0.221544	0.0766646	-2.1062	0.715191	0.394447	0.564581	LYG1	lysozyme g1	protein_coding	129530
ENSG00000225131	6.8455	3.94254	7.99464	5.81743	9.21937	2.96156	6.40413	4.76608	9.33709	2.08352	0.715061	0.0267264	0.087911	PSME2P2	proteasome activator subunit 2 pseudogene 2	processed_pseudogene	NA
ENSG00000198515	0.364308	0.289002	0.558532	0.427344	0.452396	0.220539	0.487641	0.435774	0.452394	0.603992	0.713916	0.00463699	0.0270105	CNGA1	cyclic nucleotide gated channel alpha 1	protein_coding	1259
ENSG00000234616	0.855712	0.976945	1.5563	1.54762	1.54205	0.75606	1.32301	1.15729	1.35814	3.73013	0.713319	7.27614e-05	0.00224735	JRK	Jrk helix-turn-helix protein	protein_coding	8629
ENSG00000236312	0.921319	0.909531	1.25556	0.80597	1.87556	0.836598	1.98788	0.988048	2.91939	-1.28262	0.71309	0.108761	0.234452	RPL34P34	ribosomal protein L34 pseudogene 34	processed_pseudogene	NA
ENSG00000204410	0.237441	0.427941	0.45371	0.520083	0.310992	0.102931	0.480796	0.172636	0.35844	0.820788	0.712997	0.118866	0.249444	MSH5	mutS homolog 5	protein_coding	4439
ENSG00000259020	1.55827	2.71407	2.00776	2.41655	1.64956	1.22632	4.37087	3.25872	5.55159	-0.333276	0.712974	0.103163	0.22573	AL049872.1	prothymosin, alpha (PTMA) pseudogene	processed_pseudogene	NA
ENSG00000133433	1.0501	0.899837	0.99269	0.920442	0.724964	0.179652	1.30435	0.90582	0.787875	-0.0977297	0.712812	0.125422	0.259208	GSTT2B	glutathione S-transferase theta 2B (gene/pseudogene)	protein_coding	653689
ENSG00000228415	0.463167	1.69833	1.11894	1.67597	0.898882	0.227812	1.28312	0.74507	0.515658	-1.93743	0.712741	0.202714	0.359936	PTMAP1	prothymosin alpha pseudogene 1	processed_pseudogene	NA
ENSG00000279342	0.224315	0.366274	0.474171	0.58702	0.47491	0.158601	0.334985	0.255597	0.296562	0.189295	0.711652	0.050286	0.136808	AP000866.6	novel transcript, sense intronic to MSANTD2	sense_intronic	NA
ENSG00000260144	0.168095	0.0770457	0.236887	0.173786	0.177942	0.0413394	0.0873143	0.112669	0.0935727	-2.75897	0.711485	0.208004	0.366111	AC100827.2	golgin A6 family, member A (GOLGA6A) pseudogene	unprocessed_pseudogene	NA
ENSG00000116679	43.1268	31.34	52.4352	50.0302	47.1269	26.2048	66.1428	53.2168	54.9576	8.53847	0.708518	0.000226205	0.00444926	IVNS1ABP	influenza virus NS1A binding protein	protein_coding	10625
ENSG00000125657	4.82176	3.5913	5.77577	5.49908	6.79499	4.06139	6.16754	8.91995	8.15296	3.20376	0.708182	0.00105685	0.0109435	TNFSF9	TNF superfamily member 9	protein_coding	8744
ENSG00000160949	1.73935	1.35188	1.87513	2.0645	2.2782	0.780892	1.75197	1.48696	2.86346	3.70767	0.708062	0.0114626	0.0492007	TONSL	tonsoku like, DNA repair protein	protein_coding	4796
ENSG00000162194	0.738767	0.649859	1.02157	0.894932	0.647753	0.367038	0.930279	0.60821	1.79453	1.44954	0.707788	0.059858	0.154443	LBHD1	LBH domain containing 1	protein_coding	79081
ENSG00000186676	0.038627	0.19475	0.124422	0.0798694	0.143114	0.0949948	0.24077	0.124274	0.365539	-2.60165	0.707588	0.21336	0.372945	EEF1GP1	eukaryotic translation elongation factor 1 gamma pseudogene 1	processed_pseudogene	NA
ENSG00000246130	0.0285526	0.0523478	0.0689786	0.039359	0.0403002	0.0374501	0.0593247	0.142896	0.0847692	-2.57944	0.707119	0.161934	0.309211	AC107959.2		antisense	286059
ENSG00000259775	0.325352	0.198831	0.55311	0.747481	0.420946	0.675667	0.713549	0.465221	0.6842	-1.38187	0.706852	0.0812842	0.191177	AL138976.2	novel transcript, antisense to EIF5	antisense	NA
ENSG00000138030	0.0573914	0.0977046	0.17166	0.110192	0.121507	0.032261	0.110727	0.0351703	0.0730234	-1.96886	0.706313	0.191661	0.346784	KHK	ketohexokinase	protein_coding	3795
ENSG00000180773	1.84438	1.61949	2.92042	2.81738	2.52553	1.47543	2.34933	2.46412	3.01665	4.44738	0.706195	3.73478e-05	0.00157183	SLC36A4	solute carrier family 36 member 4	protein_coding	120103
ENSG00000260947	0.284447	0.234675	0.44094	0.389652	0.338748	0.160893	0.339828	0.335554	0.3246	0.305883	0.705673	0.0170093	0.0639035	AL356489.2	novel transcript	lincRNA	NA
ENSG00000244968	0.0590543	0.0225561	0.0475553	0.0814048	0.0989799	0.0387284	0.0715745	0.0422209	0.0493101	-1.75588	0.705583	0.123833	0.256779	LIFR-AS1	LIFR antisense RNA 1	antisense	100506495
ENSG00000268812	0.0947918	0.318614	0.305336	0.130668	0.200689	0.0310827	0.328253	0.271086	0.0351782	-2.90196	0.704847	0.364967	0.536001	AC004264.1		antisense	91370
ENSG00000106560	0.478555	0.614161	0.366102	0.33396	0.240629	0.0588451	0.646301	0.628688	0.612707	-0.208216	0.704794	0.273537	0.442026	GIMAP2	GTPase, IMAP family member 2	protein_coding	26157
ENSG00000019144	6.85705	4.22547	6.29288	6.59604	6.5276	2.60748	6.99038	7.45277	7.55186	7.07954	0.704314	0.0058085	0.0311033	PHLDB1	pleckstrin homology like domain family B member 1	protein_coding	23187
ENSG00000102053	0.00640905	0.00881268	0.0696747	0.0861384	0.0508836	0.00945701	0	0	0.0107031	-3.03838	0.704237	0.599054	0.739894	ZC3H12B	zinc finger CCCH-type containing 12B	protein_coding	340554
ENSG00000231607	0.368728	0.410118	0.661163	0.711594	0.759837	0.39174	0.592464	0.527245	0.591142	1.51216	0.703985	0.000503151	0.00709788	DLEU2	deleted in lymphocytic leukemia 2	antisense	8847
ENSG00000182963	2.64209	2.20156	3.67435	3.78581	4.07875	2.25708	3.40388	3.64433	4.58644	4.8556	0.703881	1.36102e-05	0.000909506	GJC1	gap junction protein gamma 1	protein_coding	10052
ENSG00000227105	0.0580362	0.0532013	0.040059	0.128574	0.140425	0.0815586	0.0947444	0.071131	0.332298	-1.82001	0.703775	0.258342	0.426639	PARP1P1	poly(ADP-ribose) polymerase 1 pseudogene 1	processed_pseudogene	NA
ENSG00000072133	1.08887	1.19833	1.8725	1.73894	2.09602	1.05662	1.89758	1.86078	1.46852	3.77789	0.703423	3.02072e-05	0.00141408	RPS6KA6	ribosomal protein S6 kinase A6	protein_coding	27330
ENSG00000124097	1.10451	2.09732	2.06478	1.99834	1.21097	1.20294	2.74566	2.36902	5.00658	0.394639	0.702591	0.0865837	0.199721	HMGB1P1	high mobility group box 1 pseudogene 1	processed_pseudogene	NA
ENSG00000185420	3.2376	2.36803	3.89872	3.5683	3.73965	1.5104	3.78998	3.75188	3.31882	4.19569	0.70185	0.00125696	0.0121153	SMYD3	SET and MYND domain containing 3	protein_coding	64754
ENSG00000259663	0.0315708	0.0836063	0.104518	0.112425	0.0631269	0.0724654	0.174922	0.0902862	0.0624865	-0.95589	0.701758	0.121106	0.252524	AC010478.1	uncharacterized LOC642366	antisense	642366
ENSG00000161800	10.7018	8.79025	10.7567	11.2664	10.9854	3.83918	10.473	11.4769	15.2574	5.56341	0.701115	0.0138236	0.0554548	RACGAP1	Rac GTPase activating protein 1	protein_coding	29127
ENSG00000177822	0.474557	0.40602	0.615082	0.682199	0.698513	0.324557	0.680811	0.639794	0.573624	1.69219	0.700976	0.000909359	0.00995536	TENM3-AS1	TENM3 antisense RNA 1	antisense	NA
ENSG00000130816	13.6633	11.0906	16.5011	16.2838	16.4346	6.7544	14.0214	13.8921	22.4427	7.19648	0.700837	0.0029202	0.0203385	DNMT1	DNA methyltransferase 1	protein_coding	1786
ENSG00000135763	1.76843	1.53295	2.80439	2.96936	3.31918	1.91235	2.18895	2.35382	3.47223	3.88667	0.700719	0.00050828	0.00712702	URB2	URB2 ribosome biogenesis homolog	protein_coding	9816
ENSG00000258777	0.0769578	0.10582	0.278877	0.159126	0.407329	0.189261	0.119923	0.49519	0.0428397	-3.12815	0.700671	0.350207	0.521451	HIF1A-AS1	HIF1A antisense RNA 1	lincRNA	100750246
ENSG00000267121	0.0876975	0.105127	0.211863	0.216205	0.149964	0.11945	0.26631	0.122987	0.0976362	-1.03368	0.700248	0.0684257	0.169294	AC008105.3	novel transcript, antisense to FMNL1	antisense	339192
ENSG00000235944	1.07895	0.899146	1.57974	1.5549	1.49979	0.793351	1.46054	1.37916	1.45603	1.5299	0.699591	0.000220432	0.00437361	ZNF815P	zinc finger protein 815, pseudogene	transcribed_unprocessed_pseudogene	NA
ENSG00000137834	0.0380879	0.0295433	0.0377495	0.0272613	0.0527249	0.0115285	0.0395683	0.0659829	0.026095	-1.43489	0.69952	0.146882	0.28898	SMAD6	SMAD family member 6	protein_coding	4091
ENSG00000147059	0	0.0875665	0.0069931	0.00897805	0.0459638	0.00854262	0.0360863	0.018626	0.0966821	-3.59109	0.6993	0.476633	0.63979	SPIN2A	spindlin family member 2A	protein_coding	54466
ENSG00000277268	1.61732	1.50971	1.65182	2.33479	1.86865	0.814894	2.20268	2.02001	2.41546	2.20441	0.699239	0.00620851	0.0324148	LHX1-DT	LHX1 divergent transcript	antisense	102723471
ENSG00000113460	18.0189	15.7329	25.142	23.7015	26.7328	13.6474	24.1077	23.0126	30.9972	6.8154	0.699084	1.34917e-05	0.000908206	BRIX1	BRX1, biogenesis of ribosomes	protein_coding	55299
ENSG00000233588	12.2345	9.98786	15.5128	15.9536	13.7307	8.80828	17.4045	17.9668	20.1427	4.45152	0.69885	0.000452143	0.0067506	CYP51A1P2	cytochrome P450 family 51 subfamily A member 1 pseudogene 2	processed_pseudogene	NA
ENSG00000221990	0.543101	0.262757	0.388754	0.374325	0.670734	0.237447	0.689589	0.695687	0.487079	-0.263837	0.697872	0.0730061	0.177385	EXOC3-AS1	EXOC3 antisense RNA 1	antisense	NA
ENSG00000158966	0.564179	0.495478	0.683073	0.640384	0.61811	0.29496	0.778744	0.867367	0.694004	1.94746	0.697357	0.00891404	0.0414777	CACHD1	cache domain containing 1	protein_coding	57685
ENSG00000146151	0.0418137	0.0814518	0.113642	0.081055	0.105125	0.0308496	0.0542986	0.0560527	0.0756477	-1.68161	0.697316	0.104703	0.227972	HMGCLL1	3-hydroxymethyl-3-methylglutaryl-CoA lyase like 1	protein_coding	54511
ENSG00000231527	0.0517283	0.082983	0.135381	0.133699	0.177965	0.101772	0.0806082	0.124818	0.129579	-2.33375	0.697296	0.0678751	0.16827	CR769775.1	novel transcript	processed_transcript	NA
ENSG00000116299	0.0269766	0.0222563	0.052137	0.0195229	0.0456909	0.00796117	0.0308276	0.0173583	0.0180203	-2.08334	0.69718	0.187968	0.342203	KIAA1324	KIAA1324	protein_coding	57535
ENSG00000234176	0.123183	0.0752804	0.220437	0.113203	0.188354	0.0538563	0.0426568	0.0733914	0.32	-1.99799	0.696982	0.270371	0.438922	HSPA8P1	heat shock protein family A (Hsp70) member 8 pseudogene 1	processed_pseudogene	NA
ENSG00000159921	1.89401	2.23728	4.28219	4.41566	4.27456	2.27581	2.55307	2.67644	2.96722	4.05876	0.696643	0.00519422	0.0290008	GNE	glucosamine (UDP-N-acetyl)-2-epimerase/N-acetylmannosamine kinase	protein_coding	10020
ENSG00000277147	0.151502	0.152235	0.361314	0.40664	0.441038	0.177696	0.227006	0.193721	0.0973108	0.731675	0.696614	0.120378	0.251439	LINC00869	long intergenic non-protein coding RNA 869	transcribed_unprocessed_pseudogene	57234
ENSG00000184445	3.26978	3.11922	3.87649	4.04924	3.5387	1.15499	3.40377	2.96018	4.53809	5.24177	0.695592	0.0188342	0.0684658	KNTC1	kinetochore associated 1	protein_coding	9735
ENSG00000248367	0.319189	0.819273	0.56548	0.527992	0.74335	0.0627981	0.994783	0.136923	0.28429	-2.65052	0.695588	0.363314	0.534571	AC008610.1	novel transcript	antisense	NA
ENSG00000112312	6.99147	5.12721	7.0009	7.12341	8.70961	2.19286	4.69477	4.9551	11.247	4.01046	0.694597	0.059395	0.15369	GMNN	geminin, DNA replication inhibitor	protein_coding	51053
ENSG00000088325	134.572	102.997	133.357	125.573	125.408	41.0209	113.732	141.251	171.223	8.78747	0.694359	0.0256404	0.0852174	TPX2	TPX2, microtubule nucleation factor	protein_coding	22974
ENSG00000119866	0.314812	0.293108	0.407685	0.393829	0.3928	0.174744	0.392662	0.423339	0.453768	3.21248	0.694294	0.000909356	0.00995536	BCL11A	B cell CLL/lymphoma 11A	protein_coding	53335
ENSG00000116711	7.27777	5.79153	7.70879	7.42492	7.97198	3.40794	8.0955	9.53617	10.7645	4.48766	0.694057	0.00449514	0.0264586	PLA2G4A	phospholipase A2 group IVA	protein_coding	5321
ENSG00000120820	0.145728	0.0562474	0.135881	0.111014	0.154265	0.0829948	0.127488	0.082254	0.367182	-1.30864	0.692957	0.161757	0.309006	GLT8D2	glycosyltransferase 8 domain containing 2	protein_coding	83468
ENSG00000105849	8.38576	6.88161	11.8024	11.7326	13.0563	6.6932	9.91802	10.8173	13.6967	5.38283	0.692835	2.18714e-05	0.00119104	TWISTNB	TWIST neighbor	protein_coding	221830
ENSG00000254702	0.313799	0.215743	0.328505	0.340644	0.282354	0.123475	0.342295	0.302874	0.419234	-1.15144	0.692234	0.0346683	0.104845	AP002353.1	sorting nexin 7 (SNX7) pseudogene	processed_pseudogene	NA
ENSG00000152147	2.32991	2.18327	3.81269	3.41394	4.15937	2.18444	3.0958	3.08476	4.22719	3.79112	0.691849	0.000165246	0.00366983	GEMIN6	gem nuclear organelle associated protein 6	protein_coding	79833
ENSG00000259707	0.473363	0.470088	0.76238	0.693301	0.960426	0.465654	0.491761	0.507647	1.66886	-1.31695	0.691403	0.0920265	0.208451	AC105339.4	serine/arginine-rich splicing factor 9 (SRSF9) pseudogene	processed_pseudogene	NA
ENSG00000249087	0.141741	0.190568	0.289159	0.322388	0.140041	0.102251	0.716619	0.0709368	0.199886	-1.02632	0.691301	0.258512	0.426833	ZNF436-AS1	ZNF436 antisense RNA 1	antisense	NA
ENSG00000143816	0.511747	0.272202	1.03279	1.78317	1.64524	1.16841	0.420059	0.657218	0.506438	1.53958	0.691282	0.222719	0.38511	WNT9A	Wnt family member 9A	protein_coding	7483
ENSG00000273350	0.563077	1.08969	2.16641	2.06983	1.19212	0.738543	1.16992	0.738051	0.766199	-1.28574	0.6912	0.116268	0.245231	AC004832.5	novel transcript, sense intronic to SEC14L2	sense_intronic	NA
ENSG00000102393	4.02514	2.39585	4.20934	4.56046	4.44771	2.01776	3.941	3.67804	5.38985	3.21184	0.690631	0.00339855	0.0222235	GLA	galactosidase alpha	protein_coding	2717
ENSG00000238116	0.0267894	0.110509	0.107865	0.180026	0.042538	0.105412	0.111322	0.129283	0.208778	-2.47037	0.690425	0.255188	0.422672	Z95327.1	RAD21 homolog (S. pombe) (LOC139319) pseudogene	processed_pseudogene	NA
ENSG00000235459	0.504648	0.528693	0.870822	1.04347	0.686841	0.709185	0.898735	0.541199	2.40788	-1.79265	0.690325	0.133197	0.270823	RPS26P31	ribosomal protein S26 pseudogene 31	processed_pseudogene	NA
ENSG00000142168	74.544	58.1959	83.3339	79.7398	85.4219	36.8178	85.7547	85.5932	107.797	7.30479	0.690131	0.00155589	0.0137461	SOD1	superoxide dismutase 1	protein_coding	6647
ENSG00000166130	20.0621	14.4132	22.9741	20.6977	22.0348	9.69282	23.7469	24.2167	22.9195	6.34762	0.689524	0.00124377	0.0120398	IKBIP	IKBKB interacting protein	protein_coding	121457
ENSG00000109971	96.1776	71.2283	149.625	148.062	198.677	86.5391	83.0597	104.164	163.297	9.21572	0.68932	0.00750927	0.0366636	HSPA8	heat shock protein family A (Hsp70) member 8	protein_coding	3312
ENSG00000250746	2.34173	3.67836	3.87954	3.79544	5.34514	2.92748	6.08187	5.04883	4.96982	2.98362	0.689281	0.00491575	0.0280704	AC105250.1	heat shock 70kDa protein 5 (glucose-regulated protein, 78kDa) (HSPA5) pseudogene	processed_pseudogene	NA
ENSG00000261098	0.0605996	0.099992	0.141519	0.187954	0.186033	0.131148	0.132205	0.162472	0.114694	-0.98384	0.689008	0.0449892	0.126227	AP000766.1	novel transcript	lincRNA	NA
ENSG00000268182	0.139897	0.235111	0.150209	0.337478	0.271502	0.0917459	0.339114	0.225044	0.207669	-2.45419	0.688933	0.154784	0.299694	SMIM17	small integral membrane protein 17	protein_coding	147670
ENSG00000162999	0.38267	0.278065	0.499816	0.439048	0.345806	0.188219	0.436328	0.410386	0.514363	1.10928	0.688728	0.00773087	0.0373889	DUSP19	dual specificity phosphatase 19	protein_coding	142679
ENSG00000261879	0.172724	0.138543	0.304263	0.200894	0.159987	0.0637168	0.246727	0.127349	0.132206	-1.45037	0.688328	0.118133	0.248311	AC087500.1		antisense	NA
ENSG00000119929	10.4465	9.01589	12.764	11.8055	11.4114	5.11085	13.479	11.5159	15.3577	4.34362	0.68805	0.00226666	0.0173311	CUTC	cutC copper transporter	protein_coding	51076
ENSG00000277324	0.104348	0.0683249	0.192067	0.261996	0.0946804	0.102649	0.170349	0.143879	0.0829811	-2.29711	0.687709	0.111947	0.239054	AC093462.1	novel transcript, antisense to POLI	antisense	NA
ENSG00000279794	0.148892	0.375341	0.479598	0.615729	0.315227	0.292933	0.502705	0.239513	0.497296	-1.9574	0.686932	0.12123	0.252693	AC024580.1	TEC	TEC	NA
ENSG00000257497	0.203144	0.55866	0.477131	0.59506	0.358406	0.149876	0.457251	0.34494	0.358096	-0.896849	0.686615	0.0797545	0.18869	AC121761.1	novel transcript, antisense to GLIPR1	antisense	NA
ENSG00000128203	1.87583	1.10983	2.23275	2.17112	2.82429	1.77176	2.39904	2.73301	2.62091	2.87307	0.686538	0.00137791	0.0127348	ASPHD2	aspartate beta-hydroxylase domain containing 2	protein_coding	57168
ENSG00000112183	0.437077	0.153588	0.269844	0.444343	0.377856	0.551781	1.12003	1.13277	0.44606	0.656813	0.686466	0.244808	0.411086	RBM24	RNA binding motif protein 24	protein_coding	221662
ENSG00000176170	19.2536	13.7958	29.4628	30.9712	33.8529	29.8101	31.2276	31.4504	35.8125	6.97779	0.686257	0.00213388	0.0167271	SPHK1	sphingosine kinase 1	protein_coding	8877
ENSG00000178567	1.72586	1.87076	2.7249	2.99722	2.63095	1.33633	3.01496	1.95681	2.55391	4.21113	0.686247	0.000539918	0.00738067	EPM2AIP1	EPM2A interacting protein 1	protein_coding	9852
ENSG00000256569	3.7478	4.44604	5.29044	4.05702	6.2544	2.81929	7.83274	5.7688	6.67606	1.5139	0.686096	0.00766319	0.0372005	AC069234.3	novel transcript, antisense to UNC119B	antisense	NA
ENSG00000264635	0.0312626	0.171949	0.100701	0.258568	0.198563	0.0922603	0.324777	0.0335269	0.104417	-2.71481	0.685178	0.339467	0.510564	AP001020.2	novel transcript, sense intronic toYES1	sense_intronic	NA
ENSG00000279500	0.0961849	0.308601	0.426007	0.397765	0.373337	0.220776	0.449655	0.103151	0.267714	-1.40173	0.684638	0.194605	0.350236	AC108704.2	novel transcript	TEC	NA
ENSG00000074219	5.10183	3.55777	5.68127	5.56179	6.11366	2.70814	5.37884	5.16437	7.81706	3.98712	0.684495	0.00189661	0.0155465	TEAD2	TEA domain transcription factor 2	protein_coding	8463
ENSG00000175294	0.0653582	0.0855904	0.172933	0.0868769	0.108722	0.0734787	0.164896	0.110145	0.10395	-1.93686	0.684209	0.0826827	0.193504	CATSPER1	cation channel sperm associated 1	protein_coding	117144
ENSG00000280987	0.0907992	0.112186	0.136701	0.126525	0.100297	0.0815535	0.155847	0.24979	0.193389	-0.163402	0.683642	0.0361106	0.107824	MATR3	matrin 3	protein_coding	9782
ENSG00000163536	0.840424	1.13184	1.42875	1.36231	1.54866	0.745084	1.47671	1.71357	1.1667	1.60473	0.683472	0.00222075	0.0171356	SERPINI1	serpin family I member 1	protein_coding	5274
ENSG00000025772	37.3768	27.7272	44.9229	44.1769	43.2113	22.5013	47.3614	49.2959	46.4892	6.41149	0.683239	0.000199538	0.00412762	TOMM34	translocase of outer mitochondrial membrane 34	protein_coding	10953
ENSG00000143994	0.0379304	0.0695408	0.0785433	0.123246	0.0458883	0.042643	0.0788092	0.0987883	0.0723925	-1.60855	0.682625	0.07765	0.185173	ABHD1	abhydrolase domain containing 1	protein_coding	84696
ENSG00000280077	0.118652	0.543834	0.498972	0.531564	0.502408	0.389064	0.684796	0.353459	0.381617	-0.273108	0.682372	0.100249	0.221439	AL353763.2	TEC	TEC	NA
ENSG00000169174	25.8891	17.6007	20.5113	21.7041	21.0767	7.26367	23.8604	24.9283	33.4605	6.77023	0.682365	0.036001	0.107644	PCSK9	proprotein convertase subtilisin/kexin type 9	protein_coding	255738
ENSG00000243403	0.648833	0.660866	1.33526	1.118	0.839473	0.425511	0.823841	0.309256	1.84604	-2.00172	0.682157	0.240942	0.406721	AC090543.2	ribosomal protein S26 (RPS26) pseudogene	processed_pseudogene	NA
ENSG00000182379	0.525102	0.374389	0.695362	0.579072	0.54351	0.298451	0.945553	0.650733	0.428715	0.216645	0.682048	0.0678605	0.16827	NXPH4	neurexophilin 4	protein_coding	11247
ENSG00000133026	21.7945	19.0243	31.3774	31.1303	30.0828	17.6299	27.793	30.0404	37.0477	7.96497	0.681444	6.23847e-06	0.000602918	MYH10	myosin heavy chain 10	protein_coding	4628
ENSG00000161981	5.23081	4.42677	5.15641	4.95018	5.99722	1.86307	5.1786	5.36347	7.75874	3.98745	0.681362	0.0230523	0.0790062	SNRNP25	small nuclear ribonucleoprotein U11/U12 subunit 25	protein_coding	79622
ENSG00000183148	0.0253801	0.0639807	0.0766429	0.0262393	0.0940339	0.0312084	0.0922829	0.047632	0.0635769	-2.22011	0.681307	0.196615	0.352542	ANKRD20A2	ankyrin repeat domain 20 family member A2	protein_coding	441430
ENSG00000167333	1.64052	1.4018	2.22224	1.9323	2.20799	1.17001	2.23383	2.38767	2.45265	3.09505	0.681146	0.000114172	0.00298463	TRIM68	tripartite motif containing 68	protein_coding	55128
ENSG00000184371	0.615861	0.407498	0.660012	0.65586	0.598018	0.182205	0.562829	0.57108	0.41758	1.36161	0.680685	0.0384855	0.112784	CSF1	colony stimulating factor 1	protein_coding	1435
ENSG00000163781	7.99979	7.37427	10.9203	10.5079	10.6682	5.21705	9.91648	10.1116	13.1206	6.14832	0.680667	0.00011055	0.00294843	TOPBP1	DNA topoisomerase II binding protein 1	protein_coding	11073
ENSG00000239763	0.424325	1.45866	1.62308	2.68698	1.1791	0.99136	1.26735	1.13764	0.944827	-0.992138	0.680663	0.12039	0.251439	AC009120.1	ribosomal protein L21 (RPL21) pseudogene	processed_pseudogene	NA
ENSG00000165501	3.16926	2.62251	3.79396	4.36508	4.18801	1.96684	3.40293	3.69534	5.32817	3.11777	0.680617	0.00127303	0.0121889	LRR1	leucine rich repeat protein 1	protein_coding	122769
ENSG00000133739	5.39409	4.37714	6.07488	5.5255	5.03892	2.01238	5.85074	5.91226	6.58995	4.74193	0.680582	0.00916158	0.0422278	LRRCC1	leucine rich repeat and coiled-coil centrosomal protein 1	protein_coding	85444
ENSG00000142279	0.253933	0.294741	0.375139	0.557168	0.533749	0.402552	0.493444	0.523099	0.56949	2.60157	0.680354	0.00312913	0.0212181	WTIP	WT1 interacting protein	protein_coding	126374
ENSG00000006062	0.789429	0.779329	0.838302	1.04934	1.02852	0.516293	1.13103	1.16757	1.55014	2.57199	0.680259	0.00470957	0.0273006	MAP3K14	mitogen-activated protein kinase kinase kinase 14	protein_coding	9020
ENSG00000268471	0.459951	0.689945	0.841795	0.769482	0.814441	0.370195	1.04253	0.699538	0.623802	0.998282	0.680114	0.0108965	0.0474391	MIR4453HG	MIR4453 host gene	bidirectional_promoter_lncRNA	54553
ENSG00000231831	0.353995	0.316183	0.299684	0.365979	0.355514	0.125005	0.490338	0.389368	0.505272	-0.0713815	0.679556	0.0600401	0.154669	MTHFD1P1	methylenetetrahydrofolate dehydrogenase (NADP+ dependent) 1 pseudogene 1	processed_pseudogene	NA
ENSG00000116793	2.13092	1.72887	2.53595	2.66973	2.52244	1.13933	2.63541	2.63799	2.50877	4.09913	0.678843	0.000523338	0.00726242	PHTF1	putative homeodomain transcription factor 1	protein_coding	10745
ENSG00000277534	0.738151	0.480996	0.895209	0.790724	0.884948	0.288702	0.896187	0.429188	0.712891	0.90879	0.678728	0.0457368	0.127784	AC007996.1	novel transcript, sense intronic to KCTD1	sense_intronic	NA
ENSG00000232794	0.56565	0.39652	0.643069	0.7912	0.422672	0.327316	1.00244	0.321151	1.40769	-1.17785	0.678061	0.162597	0.310247	HNRNPDP1	heterogeneous nuclear ribonucleoprotein D pseudogene 1	processed_pseudogene	NA
ENSG00000156876	2.43808	2.25813	3.062	3.00385	3.14923	1.19919	2.58534	2.76369	3.60043	3.41248	0.677963	0.00332914	0.0219598	SASS6	SAS-6 centriolar assembly protein	protein_coding	163786
ENSG00000228839	0.726026	0.110924	0.454732	0.417003	0.213488	0.158712	0.251415	0.475817	0.673588	-2.07126	0.677591	0.226178	0.389107	PIK3IP1-AS1	PIK3IP1 antisense RNA 1 (head to head)	antisense	101929760
ENSG00000167034	1.79476	1.27963	2.6188	2.59297	2.81736	1.28265	1.7689	1.91652	2.15186	2.70965	0.677237	0.00355765	0.022881	NKX3-1	NK3 homeobox 1	protein_coding	4824
ENSG00000154229	0.490426	0.387702	0.673919	0.548895	0.473907	0.230154	0.586612	0.545247	0.556024	2.48944	0.677214	0.00525212	0.0291575	PRKCA	protein kinase C alpha	protein_coding	5578
ENSG00000284906	4.28149	3.70453	4.56482	5.03621	4.55542	1.80504	4.36847	4.45103	7.00414	3.29798	0.677203	0.0119912	0.050647	AC091057.6	Rho GTPase-activating protein 11B	protein_coding	NA
ENSG00000231878	25.586	20.7166	33.0304	31.7015	32.565	19.7829	34.1305	32.7775	49.1017	2.93098	0.677057	0.000950298	0.0102291	SNRPFP1	small nuclear ribonucleoprotein polypeptide F pseudogene 1	processed_pseudogene	NA
ENSG00000235472	0.164513	0.150808	0.198719	0.212603	0.370069	0.141605	0.320451	0.132321	0.366314	-1.81524	0.676413	0.108647	0.234345	EIF4A1P7	eukaryotic translation initiation factor 4A1 pseudogene 7	processed_pseudogene	NA
ENSG00000165300	0.550436	0.55907	0.624196	0.618235	0.616659	0.208168	0.69657	0.610702	0.698849	3.56844	0.676097	0.0214038	0.0748697	SLITRK5	SLIT and NTRK like family member 5	protein_coding	26050
ENSG00000214826	1.76222	2.05243	2.54338	2.79883	2.12679	0.854199	2.79471	1.47902	2.56852	2.62086	0.675921	0.0246984	0.0830327	DDX12P	DEAD/H-box helicase 12, pseudogene	unprocessed_pseudogene	NA
ENSG00000122641	96.645	70.8366	145.437	152.576	131.526	95.4515	132.828	128.742	143.277	9.89727	0.675806	5.91506e-05	0.00201	INHBA	inhibin subunit beta A	protein_coding	3624
ENSG00000149634	0.828541	1.24561	0.854027	1.71318	1.01741	0.358621	1.23947	1.17289	1.25452	-0.484052	0.675307	0.0777885	0.18542	SPATA25	spermatogenesis associated 25	protein_coding	128497
ENSG00000235672	0.897535	1.17537	1.20461	1.54653	1.67401	0.714743	1.64283	1.14588	1.80817	-0.399371	0.675009	0.0245055	0.0826083	AC090286.2	RAN binding protein 1 (RANBP1) pseudogene	transcribed_processed_pseudogene	NA
ENSG00000267534	1.05366	0.902755	1.56389	1.43821	1.31951	0.88069	1.58111	1.46971	1.67911	2.18245	0.67485	0.000135667	0.00330504	S1PR2	sphingosine-1-phosphate receptor 2	protein_coding	9294
ENSG00000152192	0	0.0101157	0.0933065	0.068452	0.1577	0.0922705	0	0	0.0122857	-3.95474	0.674813	0.659777	0.784765	POU4F1	POU class 4 homeobox 1	protein_coding	5457
ENSG00000038210	9.24154	7.47115	11.3114	10.7267	10.8932	5.30543	11.8684	10.8685	13.0583	5.13801	0.674731	0.00031306	0.00543201	PI4K2B	phosphatidylinositol 4-kinase type 2 beta	protein_coding	55300
ENSG00000203778	0.917501	1.08525	1.13608	1.23415	1.40987	0.592001	1.38362	1.55528	1.44984	1.58865	0.674257	0.00689445	0.0346283	FAM229B	family with sequence similarity 229 member B	protein_coding	619208
ENSG00000248546	1.31669	1.63107	2.00598	1.76596	2.03422	0.840158	1.66362	1.06858	4.51658	0.19763	0.673436	0.118755	0.24927	ANP32C	acidic nuclear phosphoprotein 32 family member C	processed_pseudogene	23520
ENSG00000125319	1.58628	1.28575	1.43875	1.42419	1.40522	0.418856	1.43977	1.32512	2.30516	2.04954	0.672788	0.059757	0.154272	C17orf53	chromosome 17 open reading frame 53	protein_coding	78995
ENSG00000105486	7.09994	5.5467	6.19671	6.49229	6.28407	2.0754	6.69418	6.34173	10.4276	5.41629	0.672731	0.0396795	0.115361	LIG1	DNA ligase 1	protein_coding	3978
ENSG00000182578	0.0535761	0.0267888	0.0549103	0.045319	0.0824939	0.00479123	0.0101197	0.0208933	0.0271127	-2.52389	0.671212	0.380773	0.551731	CSF1R	colony stimulating factor 1 receptor	protein_coding	1436
ENSG00000160051	1.6199	1.73553	2.57634	2.69006	2.4543	1.56364	2.89242	2.6167	2.46852	2.4919	0.670634	6.64655e-05	0.00213736	IQCC	IQ motif containing C	protein_coding	55721
ENSG00000163584	24.9696	25.2624	41.2052	36.6873	42.1089	31.7249	43.0616	38.299	61.8671	6.46232	0.670098	0.000370085	0.00600419	RPL22L1	ribosomal protein L22 like 1	protein_coding	200916
ENSG00000279982	0.0242086	0.110959	0.11047	0.100113	0.0768803	0.0793813	0.134131	0.103848	0.0808566	-2.02751	0.669746	0.135522	0.273749	AL162274.3	TEC	TEC	NA
ENSG00000103740	0.0365806	0.0447109	0.0760991	0.0661834	0.0677661	0.0389836	0.0443362	0.075191	0.0610894	-0.999209	0.669572	0.0267841	0.0880687	ACSBG1	acyl-CoA synthetase bubblegum family member 1	protein_coding	23205
ENSG00000197275	0.717751	0.636313	0.684463	0.815279	0.724805	0.250838	0.883004	0.61275	1.03041	1.92451	0.669567	0.0335589	0.102556	RAD54B	RAD54 homolog B	protein_coding	25788
ENSG00000024526	6.629	5.68332	6.27924	6.69527	6.0277	1.80583	5.90663	7.27318	6.98759	5.17181	0.668239	0.0392146	0.114361	DEPDC1	DEP domain containing 1	protein_coding	55635
ENSG00000171388	0.172212	0.0645814	0.0819469	0.0728357	0.132582	0.0154007	0.097585	0.100737	0.0871496	-1.79407	0.667821	0.279032	0.448087	APLN	apelin	protein_coding	8862
ENSG00000273284	0.325171	0.504446	0.98699	0.930961	0.450133	0.565934	0.805546	0.77792	0.52911	-0.733241	0.667786	0.0648964	0.163455	AP001033.2	novel transcript, sense intronic to ANKRD12	sense_intronic	NA
ENSG00000214725	0.167255	0.127768	0.246926	0.201737	0.147544	0.109687	0.144796	0.448422	0.217245	-2.47596	0.666868	0.181429	0.334175	CDIPTOSP	CDIP transferase opposite strand, pseudogene	transcribed_unitary_pseudogene	440356
ENSG00000111300	2.79914	3.43791	4.69171	4.65586	4.92978	3.11176	5.15193	4.57719	5.71701	5.43948	0.66681	4.22988e-06	0.000522813	NAA25	N(alpha)-acetyltransferase 25, NatB auxiliary subunit	protein_coding	80018
ENSG00000231169	0.522671	1.06093	0.721538	0.463171	0.592809	0.0734513	0.504201	0.320301	1.24694	-1.61826	0.665342	0.310128	0.481586	EEF1B2P1	eukaryotic translation elongation factor 1 beta 2 pseudogene 1	processed_pseudogene	NA
ENSG00000132436	5.84096	4.74674	6.32901	6.72399	6.36249	2.61798	6.35792	6.22659	7.9178	4.9134	0.665322	0.0043526	0.0259941	FIGNL1	fidgetin like 1	protein_coding	63979
ENSG00000273951	0.344724	0.316005	0.77111	0.514792	0.283825	0.188394	0.437705	0.533998	0.255861	-1.9729	0.665295	0.121197	0.252654	AL031667.3	novel transcript, sense intronic to CHD6	sense_intronic	NA
ENSG00000117318	4.88641	3.19952	4.65446	3.42082	4.90663	1.84033	4.03206	4.7612	9.09288	3.15017	0.665114	0.0801395	0.189451	ID3	inhibitor of DNA binding 3, HLH protein	protein_coding	3399
ENSG00000104450	2.2433	1.44222	2.32605	2.87853	3.42021	1.73807	2.45423	2.82625	3.21585	3.66898	0.664977	0.00189868	0.0155563	SPAG1	sperm associated antigen 1	protein_coding	6674
ENSG00000129493	1.71206	1.50657	2.39052	2.12201	1.90829	1.29386	2.87274	2.66085	2.38875	4.35648	0.664957	0.000462448	0.00680833	HEATR5A	HEAT repeat containing 5A	protein_coding	25938
ENSG00000133935	9.14725	6.42865	9.68336	9.17125	9.05771	4.90218	10.6906	10.7294	14.4484	4.63682	0.664707	0.00374922	0.023706	ERG28	ergosterol biosynthesis 28 homolog	protein_coding	11161
ENSG00000131400	0.0280237	0.070645	0.0620591	0.137619	0.0593306	0.0206755	0.116452	0.02254	0.0233997	-2.33837	0.664119	0.30089	0.472099	NAPSA	napsin A aspartic peptidase	protein_coding	9476
ENSG00000148468	7.47889	7.0361	11.4424	10.8341	13.4502	9.74081	13.9773	13.9391	12.804	5.4687	0.663928	5.07086e-05	0.00188334	FAM171A1	family with sequence similarity 171 member A1	protein_coding	221061
ENSG00000274315	1.54619	1.09733	1.76727	1.54697	2.00636	0.735973	0.984499	2.40703	1.99907	-0.352728	0.663739	0.0567776	0.149128	AC009318.3	novel transcript, antisense to FAR2	antisense	NA
ENSG00000178922	18.1203	14.8481	24.5165	28.2568	22.1865	12.9163	26.7387	17.0269	27.1975	5.82578	0.663616	0.00149414	0.0133691	HYI	hydroxypyruvate isomerase (putative)	protein_coding	81888
ENSG00000166341	0.0512718	0.0427276	0.0656858	0.0650548	0.128287	0.0458516	0.101687	0.0574846	0.0518931	-0.604102	0.66356	0.105234	0.228797	DCHS1	dachsous cadherin-related 1	protein_coding	8642
ENSG00000187398	0.204085	0.187082	0.280757	0.354587	0.285052	0.139417	0.341582	0.227985	0.201967	1.13665	0.663269	0.0131353	0.0536566	LUZP2	leucine zipper protein 2	protein_coding	338645
ENSG00000150625	0.121165	0.0555353	0.0660044	0.0884236	0.098083	0.0210338	0.111065	0.0764355	0.0753832	-0.931581	0.663116	0.132352	0.269349	GPM6A	glycoprotein M6A	protein_coding	2823
ENSG00000259321	0.134341	0.46181	0.513867	0.625002	0.39108	0.264307	0.488469	0.360178	0.224349	-1.94524	0.663063	0.135533	0.273749	AL136295.2	novel transcript	lincRNA	NA
ENSG00000196739	5.26408	4.04621	5.35985	5.7019	5.04653	2.77708	7.41765	6.51667	7.38822	6.2003	0.662663	0.0024753	0.0183036	COL27A1	collagen type XXVII alpha 1 chain	protein_coding	85301
ENSG00000196628	0.632885	0.461153	0.73471	0.772685	0.680457	0.377804	0.679025	0.84212	0.865205	4.25353	0.661842	0.000425317	0.00651114	TCF4	transcription factor 4	protein_coding	6925
ENSG00000238035	0.177447	0.275277	0.494635	0.508027	0.361233	0.201412	0.283605	0.292767	0.197557	-0.866973	0.661431	0.103399	0.226064	AC138035.1	novel transcript	lincRNA	NA
ENSG00000226102	0.807994	0.444409	1.20373	1.37833	0.812559	1.07303	1.04925	0.996492	1.66419	-0.738245	0.661066	0.0650646	0.163678	SEPT7P3	septin 7 pseudogene 3	unprocessed_pseudogene	NA
ENSG00000175054	2.18438	2.12571	3.20119	3.19446	3.13696	1.63728	2.9242	2.6268	3.67472	5.11075	0.660519	5.57827e-05	0.00195905	ATR	ATR serine/threonine kinase	protein_coding	545
ENSG00000213401	22.0668	19.1632	22.8857	21.8794	24.2752	7.50678	22.5355	23.6927	24.5245	5.35605	0.660385	0.0160103	0.0613126	MAGEA12	MAGE family member A12	protein_coding	4111
ENSG00000095752	3.23113	3.33219	5.55944	6.48683	6.32377	2.91979	5.46442	6.00358	1.96597	3.47248	0.660142	0.0677065	0.16806	IL11	interleukin 11	protein_coding	3589
ENSG00000067798	2.11827	1.49102	2.50996	2.68859	2.3785	1.48655	2.50318	2.6165	3.25744	4.97014	0.660136	0.00168444	0.0144393	NAV3	neuron navigator 3	protein_coding	89795
ENSG00000235677	0.271959	0.685582	0.547509	0.386604	0.467821	0.300971	0.741639	0.510399	1.62744	-1.40406	0.660107	0.183404	0.336503	NPM1P26	nucleophosmin 1 pseudogene 26	processed_pseudogene	NA
ENSG00000119681	19.5413	9.76745	15.8473	17.0758	15.4188	5.91269	20.0112	15.1795	15.6325	7.0213	0.659893	0.0239714	0.0812804	LTBP2	latent transforming growth factor beta binding protein 2	protein_coding	4053
ENSG00000251314	0.0337207	0.185469	0.176505	0.156881	0.142784	0.149272	0.175157	0.216978	0.131398	-2.42366	0.659263	0.236897	0.402024	AC104123.1		antisense	101929710
ENSG00000148942	0.588629	0.631047	0.623981	0.670444	0.661834	0.140671	0.476768	0.577765	0.581288	2.08399	0.659255	0.0847837	0.196958	SLC5A12	solute carrier family 5 member 12	protein_coding	159963
ENSG00000275560	0.502679	1.25673	1.43519	2.07879	0.435375	0.719261	1.75654	1.61726	0.915785	-0.663291	0.659081	0.189595	0.344328	AC008115.3	novel transcript	sense_intronic	NA
ENSG00000050730	2.22385	1.7151	2.21976	2.08575	1.92418	0.379888	1.32115	1.52092	1.80872	2.60157	0.658952	0.131448	0.268158	TNIP3	TNFAIP3 interacting protein 3	protein_coding	79931
ENSG00000223459	2.1684	2.76019	2.12616	3.40337	3.87723	1.86783	4.87885	4.04845	3.96519	2.78259	0.658919	0.0169795	0.0638678	TCAF1P1	TRPM8 channel associated factor 1 pseudogene 1	unprocessed_pseudogene	NA
ENSG00000067992	1.0236	0.743224	1.16297	1.09492	1.2123	0.548326	1.06338	1.27163	1.3032	2.44551	0.658858	0.00284157	0.02	PDK3	pyruvate dehydrogenase kinase 3	protein_coding	5165
ENSG00000179240	0.107469	0.0922274	0.103114	0.172571	0.0847179	0.0359893	0.144902	0.0858262	0.112011	0.110497	0.658672	0.0810489	0.190798	GVQW3	GVQW motif containing 3	protein_coding	100506127
ENSG00000226549	2.785	2.57426	5.0461	3.19121	1.59691	1.23284	3.27901	2.93693	4.65094	1.59018	0.658509	0.0984776	0.218655	SCDP1	stearoyl-CoA desaturase pseudogene 1	processed_pseudogene	NA
ENSG00000162482	0.0440144	0.107594	0.129961	0.151682	0.17084	0.0721627	0.167659	0.0472023	0.0816709	-2.47857	0.658335	0.178543	0.331021	AKR7A3	aldo-keto reductase family 7 member A3	protein_coding	22977
ENSG00000109107	10.3249	7.76031	10.8398	9.96578	10.195	4.52629	12.1237	11.3116	13.5746	4.87062	0.658261	0.0059426	0.0315655	ALDOC	aldolase, fructose-bisphosphate C	protein_coding	230
ENSG00000274070	0.865111	0.472449	0.637368	0.818281	1.13012	0.488885	1.24293	1.02647	0.881183	0.189062	0.658153	0.0494288	0.135088	CASTOR2	cytosolic arginine sensor for mTORC1 subunit 2	protein_coding	729438
ENSG00000137941	1.2136	0.994703	1.50809	1.54253	1.22927	0.643735	1.53764	1.60773	1.3114	3.75299	0.658151	0.00158822	0.0139132	TTLL7	tubulin tyrosine ligase like 7	protein_coding	79739
ENSG00000182670	9.88176	9.63047	15.3352	13.827	13.4537	9.80784	16.9281	18.4626	15.0798	7.7404	0.658002	9.14505e-06	0.000730628	TTC3	tetratricopeptide repeat domain 3	protein_coding	7267
ENSG00000100302	0.0367647	0.0202211	0.0355271	0.0152037	0.023351	0.0144664	0.114581	0.0630839	0.0245587	-2.90818	0.657969	0.353942	0.525172	RASD2	RASD family member 2	protein_coding	23551
ENSG00000183741	2.76502	2.55471	4.03055	4.54796	4.76586	2.71999	3.79752	3.97046	4.32711	4.89929	0.657673	1.82619e-05	0.00108135	CBX6	chromobox 6	protein_coding	23466
ENSG00000272599	0.653339	0.574954	1.11538	0.783532	0.74694	0.25708	0.597285	0.392369	0.931048	-0.738677	0.657612	0.105468	0.229194	AC016394.1	novel transcript to NUDT13	antisense	NA
ENSG00000256616	0.153916	0.194843	0.283303	0.303098	0.139656	0.115359	0.236039	0.275105	0.244798	-0.421316	0.657027	0.0480627	0.132471	AP002414.2	G protein-coupled receptor 125 (GPR125) pseudogene	transcribed_processed_pseudogene	NA
ENSG00000026950	1.61466	1.85743	2.29092	2.16965	2.15929	0.898736	2.43389	1.97897	2.20048	3.37037	0.656992	0.00267314	0.0192133	BTN3A1	butyrophilin subfamily 3 member A1	protein_coding	11119
ENSG00000225880	0.266693	0.611189	0.69031	0.965028	0.604963	0.449743	0.692647	0.653735	0.487793	-0.501938	0.656973	0.0668992	0.166905	LINC00115	long intergenic non-protein coding RNA 115	lincRNA	79854
ENSG00000184207	3.29358	2.18428	3.06713	4.07088	4.39222	2.19918	3.6223	3.90704	5.16225	3.28707	0.656783	0.00335054	0.0220459	PGP	phosphoglycolate phosphatase	protein_coding	283871
ENSG00000255306	0.169744	0.217844	0.328061	0.526474	0.215625	0.16698	0.458489	0.145631	0.264574	-2.52735	0.656163	0.152278	0.296346	AC004923.4	novel transcript	antisense	NA
ENSG00000072062	6.61506	4.41322	7.29994	7.52292	7.27488	4.43462	7.86905	8.17143	9.93785	5.554	0.655236	0.00124044	0.0120267	PRKACA	protein kinase cAMP-activated catalytic subunit alpha	protein_coding	5566
ENSG00000185344	1.48201	1.52941	2.58701	2.18587	2.2865	1.57113	2.392	2.32621	2.68145	4.81529	0.655048	2.00192e-06	0.000403881	ATP6V0A2	ATPase H+ transporting V0 subunit a2	protein_coding	23545
ENSG00000133138	4.13429	3.21146	4.98327	4.80103	4.29543	2.79961	5.65259	5.94561	6.10477	5.45276	0.654989	0.000335819	0.00564704	TBC1D8B	TBC1 domain family member 8B	protein_coding	54885
ENSG00000110172	2.43465	2.48436	3.66329	3.98984	4.25225	2.43438	3.40743	3.60337	4.36208	5.18718	0.654949	4.55877e-06	0.000532133	CHORDC1	cysteine and histidine rich domain containing 1	protein_coding	26973
ENSG00000273066	0.0520863	0.132631	0.130493	0.113683	0.122528	0.0626242	0.132271	0.105511	0.128865	-1.10548	0.654325	0.0564297	0.14841	AL355987.4	novel transcript	processed_transcript	NA
ENSG00000140525	7.30744	6.34034	7.11764	7.52812	7.21912	2.14509	6.35306	6.76963	9.12826	5.73544	0.65394	0.0389013	0.113743	FANCI	FA complementation group I	protein_coding	55215
ENSG00000271127	0.0723004	0.165693	0.116444	0.205557	0.229607	0.0711229	0.131443	0.116305	0.181112	-2.25841	0.65382	0.119341	0.250091	AP000526.1	novel transcript	sense_intronic	NA
ENSG00000125347	2.09739	1.44199	1.78224	1.64293	1.49833	0.613906	1.50719	2.49768	3.30923	3.74379	0.653759	0.0839399	0.19558	IRF1	interferon regulatory factor 1	protein_coding	3659
ENSG00000269304	1.02562	0.216964	0.952975	0.652518	0.668122	0.388045	0.573721	0.507647	1.05402	-2.47614	0.653544	0.208748	0.367073	FKBP1AP1	FK506 binding protein 1A pseudogene 1	processed_pseudogene	NA
ENSG00000127329	0.11559	0.0743304	0.0972504	0.0749126	0.0821829	0.0695823	0.22045	0.242373	0.182471	0.844307	0.65351	0.142979	0.283843	PTPRB	protein tyrosine phosphatase, receptor type B	protein_coding	5787
ENSG00000260075	1.04037	0.766084	1.19488	1.41061	1.48045	0.620766	1.41745	1.13401	0.930416	0.723167	0.653322	0.00875938	0.0409622	NSFP1	N-ethylmaleimide-sensitive factor pseudogene 1	unprocessed_pseudogene	NA
ENSG00000122035	0.339865	0.283228	0.497613	0.6708	0.654135	0.501495	0.593807	0.546721	0.515975	-0.324924	0.651862	0.0145082	0.0572807	RASL11A	RAS like family 11 member A	protein_coding	387496
ENSG00000130347	4.00344	3.78642	4.45204	4.07328	4.62812	1.80034	4.68717	4.55237	6.50885	3.12863	0.650515	0.0127455	0.052725	RTN4IP1	reticulon 4 interacting protein 1	protein_coding	84816
ENSG00000176401	0.982006	0.813876	1.57075	1.2795	1.03953	0.899848	1.8447	1.44264	1.36288	1.22745	0.650428	0.0060365	0.0318632	EID2B	EP300 interacting inhibitor of differentiation 2B	protein_coding	126272
ENSG00000114520	10.3076	8.25183	14.2965	14.1321	15.0975	8.84604	13.5271	13.2788	15.3422	5.10988	0.65014	2.78112e-06	0.0004421	SNX4	sorting nexin 4	protein_coding	8723
ENSG00000101298	1.8369	1.12392	2.00297	1.85366	1.83751	0.938077	2.12743	2.00765	1.88362	3.24417	0.650058	0.00279861	0.0197783	SNPH	syntaphilin	protein_coding	9751
ENSG00000187522	5.45603	3.88811	6.05175	5.98409	6.44862	3.11763	6.5454	6.02418	7.10963	3.92745	0.649802	0.000881619	0.00980961	HSPA14	heat shock protein family A (Hsp70) member 14	protein_coding	51182
ENSG00000127191	3.3629	3.29621	4.99148	5.32489	5.52473	2.93757	4.56802	4.554	5.20045	3.9851	0.649661	1.01375e-05	0.000784704	TRAF2	TNF receptor associated factor 2	protein_coding	7186
ENSG00000170153	0.0888926	0.07104	0.27165	0.263924	0.24852	0.0717497	0.0710366	0.0586651	0.0329889	0.00119887	0.649543	0.343628	0.514767	RNF150	ring finger protein 150	protein_coding	57484
ENSG00000173145	9.9982	9.51044	14.3512	14.2006	15.1649	9.13324	15.1744	13.6395	17.5886	5.88301	0.649352	6.31252e-06	0.000606812	NOC3L	NOC3 like DNA replication regulator	protein_coding	64318
ENSG00000180628	1.20518	1.17953	2.38613	2.28273	2.6091	1.5837	1.82311	2.05693	1.35521	3.91531	0.648936	0.00448091	0.0264095	PCGF5	polycomb group ring finger 5	protein_coding	84333
ENSG00000283415	0.0416229	0.0381554	0.0418977	0.0537901	0.0715994	0.0153544	0.059456	0.0334782	0.034755	-2.06186	0.648853	0.140651	0.28082	AC087280.2	novel transcript	lincRNA	NA
ENSG00000148773	45.7022	35.0297	50.1819	53.6635	43.3859	17.1661	34.283	45.0564	62.0699	9.16508	0.648683	0.0221033	0.0766704	MKI67	marker of proliferation Ki-67	protein_coding	4288
ENSG00000228828	0.0448004	0.17454	0.126269	0.220006	0.15413	0.110177	0.186167	0.144136	0.124694	-1.87344	0.648238	0.123032	0.255502	TLK2P2	tousled like kinase 2 pseudogene 2	processed_pseudogene	NA
ENSG00000257179	11.5792	30.7484	31.8217	39.714	25.8769	33.2678	41.2431	31.4388	53.1005	3.07238	0.648216	0.110932	0.23748	HMGN2P6	high mobility group nucleosomal binding domain 2 pseudogene 6	processed_pseudogene	NA
ENSG00000004478	17.0823	16.2141	24.2437	22.4175	25.5786	13.6643	22.7073	23.1604	29.0207	6.81158	0.648152	1.31508e-05	0.000898858	FKBP4	FK506 binding protein 4	protein_coding	2288
ENSG00000275580	0.504091	0.106637	0.343483	0.320712	0.246286	0.0762895	0.2417	0.374262	0.129512	-2.48929	0.648139	0.245766	0.412001	AC022306.2	novel transcript, sense intronic to GALK2	lincRNA	NA
ENSG00000232202	0.332803	0.46935	0.618461	0.794008	0.840096	0.528849	0.345738	0.713814	1.11156	-0.774987	0.648077	0.109485	0.235506	AC098824.1	istidine-rich domain (CHORD)-containing 1 (CHORDC1) pseudogene	processed_pseudogene	NA
ENSG00000139344	0.364274	0.547983	0.616773	0.743557	0.622913	0.238895	0.698645	0.430725	0.405557	0.399747	0.648058	0.0380417	0.112013	AMDHD1	amidohydrolase domain containing 1	protein_coding	144193
ENSG00000178467	0.0853676	0.138452	0.174506	0.173121	0.149455	0.0872072	0.197837	0.151411	0.120631	0.0993032	0.647908	0.0299434	0.0948148	P4HTM	prolyl 4-hydroxylase, transmembrane	protein_coding	54681
ENSG00000265579	1.77414	1.23018	2.20714	2.35155	1.93827	0.816688	1.34688	1.52455	2.21578	1.90222	0.646754	0.0192011	0.0693787	AC023301.1	novel transcript , sense intronic to NETO1	sense_intronic	NA
ENSG00000067533	6.44471	5.22805	8.88289	8.77857	9.3692	5.44749	8.09044	7.3074	11.4412	5.97444	0.646191	0.000158112	0.00358867	RRP15	ribosomal RNA processing 15 homolog	protein_coding	51018
ENSG00000262265	0.0803681	0.221018	0.129438	0.304659	0.170152	0.0527061	0.125238	0.114919	0.178952	-1.89933	0.645044	0.222314	0.38452	AC002558.3	novel transcript, sense intronic to CDC27	sense_intronic	NA
ENSG00000275576	0.382609	0.300629	0.264092	0.452071	0.289301	0.107537	0.283914	0.351703	0.973645	-2.55161	0.645037	0.251806	0.418845	AL049539.1	novel transcript, sense intronic to TM9SF4	sense_intronic	NA
ENSG00000173638	1.00373	1.06963	1.46097	1.46577	1.86739	0.918266	1.56411	1.28095	1.81591	3.78034	0.644995	0.000185648	0.0039354	SLC19A1	solute carrier family 19 member 1	protein_coding	6573
ENSG00000178860	2.83771	3.52646	4.45558	4.38226	4.85155	2.18414	6.1057	4.64763	2.60412	2.99551	0.644956	0.0261093	0.0863075	MSC	musculin	protein_coding	9242
ENSG00000124374	0.922978	1.01823	1.49938	1.24752	1.39155	0.762518	1.37809	1.59829	1.31228	2.95242	0.644564	0.000132731	0.00325508	PAIP2B	poly(A) binding protein interacting protein 2B	protein_coding	400961
ENSG00000196497	0.0501063	0.105644	0.125084	0.124326	0.0530415	0.0197161	0.083286	0.0214941	0.117148	-1.52412	0.644031	0.326755	0.498197	IPO4	importin 4	protein_coding	79711
ENSG00000264548	0.0847575	0.0776965	0.145039	0.0657203	0.0672919	0.0312664	0.18711	0.0340861	0.165135	-2.41022	0.643842	0.28314	0.452599	AC132872.2	novel transcript, antisense CCDC57	antisense	NA
ENSG00000273080	1.47257	0.949924	2.37167	1.74797	1.90524	0.965725	1.13319	1.52073	1.88234	-0.42066	0.6437	0.0424636	0.121143	AC009309.1	novel transcript, antisense to IMMT	antisense	NA
ENSG00000178104	4.74917	3.78987	6.28846	5.98885	5.74557	3.81859	6.8982	7.02559	6.54629	7.22602	0.643509	1.0693e-05	0.000800909	PDE4DIP	phosphodiesterase 4D interacting protein	protein_coding	9659
ENSG00000269949	0.336755	0.66885	0.271182	0.986441	0.891203	0.220847	0.816301	0.601908	0.437405	-2.18645	0.6435	0.242305	0.408064	AC069307.1	novel transcript	lincRNA	NA
ENSG00000225071	5.26276	6.67475	7.37296	9.54027	11.7526	7.58828	16.5517	7.88604	10.2736	1.66812	0.643249	0.0333845	0.102163	AC004552.1	ribosomal protein S26 (RPS26) pseudogene	processed_pseudogene	NA
ENSG00000186017	0.48388	0.46486	0.670215	0.748392	0.749898	0.376992	0.667569	0.593652	0.711108	1.93628	0.64322	0.000364982	0.00595905	ZNF566	zinc finger protein 566	protein_coding	84924
ENSG00000129810	4.82365	3.64678	4.5705	4.80401	4.9744	1.54731	3.72431	4.63182	5.83729	4.04795	0.643078	0.0287203	0.0921429	SGO1	shugoshin 1	protein_coding	151648
ENSG00000231666	2.30581	1.42446	2.30085	2.40979	1.98985	0.912235	2.34336	2.17715	2.31599	1.03188	0.642346	0.0193835	0.0698411	LINC01704	long intergenic non-protein coding RNA 1704	lincRNA	646268
ENSG00000163006	1.34185	1.21022	1.53719	1.49468	1.58083	0.579094	1.34004	1.48545	1.81198	3.01585	0.64209	0.0097603	0.0439507	CCDC138	coiled-coil domain containing 138	protein_coding	165055
ENSG00000100632	37.1639	31.5072	49.879	47.6061	52.8586	28.6393	48.3235	44.7863	59.7455	6.01568	0.641864	3.29221e-05	0.00147027	ERH	ERH, mRNA splicing and mitosis factor	protein_coding	2079
ENSG00000065413	0.131188	0.0897454	0.189212	0.210529	0.207273	0.107864	0.0732287	0.172187	0.220173	0.992189	0.641484	0.0766575	0.18341	ANKRD44	ankyrin repeat domain 44	protein_coding	91526
ENSG00000134986	0.612629	0.775883	0.757318	0.869494	0.662738	0.237889	0.709016	0.688697	0.90941	2.77827	0.641251	0.0428461	0.121906	NREP	neuronal regeneration related protein	protein_coding	9315
ENSG00000256092	0.0335105	0.112636	0.0809562	0.161677	0.0354735	0.0219765	0.139252	0.0239584	0.0870526	-2.48263	0.641104	0.334991	0.506459	AC137767.1	novel transcript	lincRNA	NA
ENSG00000143772	3.64414	2.73258	4.22955	4.25412	4.32566	2.03793	3.90802	3.97308	4.90269	4.72811	0.641019	0.000536197	0.00736339	ITPKB	inositol-trisphosphate 3-kinase B	protein_coding	3707
ENSG00000133103	6.13261	5.43889	8.77533	7.87374	7.86741	5.28477	10.5082	9.34383	8.35758	5.88426	0.640964	2.50065e-05	0.00127342	COG6	component of oligomeric golgi complex 6	protein_coding	57511
ENSG00000118507	2.34096	2.06743	2.90586	2.3966	2.71381	1.30868	3.00731	3.3004	3.1148	3.48558	0.640877	0.00157913	0.0139094	AKAP7	A-kinase anchoring protein 7	protein_coding	9465
ENSG00000258458	0.0299501	0.10982	0.112552	0.103214	0.0739773	0.0687455	0.103714	0.0642387	0.166722	-2.22307	0.640351	0.185006	0.338421	AL160314.2	novel transcript, antisense to OXA1L	processed_transcript	NA
ENSG00000235605	1.43198	1.52271	2.67529	2.90169	2.00093	2.08481	2.61823	2.21139	3.37983	-0.120837	0.639945	0.0443921	0.125058	AL355472.1	ribosomal protein S15 (RPS15) pseudogene	processed_pseudogene	NA
ENSG00000138778	17.2196	15.5756	19.6383	19.9256	18.906	7.2126	16.3103	19.1021	23.1668	7.41378	0.639433	0.0100064	0.0447449	CENPE	centromere protein E	protein_coding	1062
ENSG00000254838	0.0773043	0.0436087	0.0861947	0.064552	0.100717	0.0263234	0.0370656	0.0701489	0.0794448	-0.817653	0.639324	0.138998	0.278523	GVINP1	GTPase, very large interferon inducible pseudogene 1	transcribed_unprocessed_pseudogene	387751
ENSG00000135709	1.3031	0.877037	1.37857	1.28851	1.22015	0.664677	1.30361	1.56798	1.87748	3.44696	0.639312	0.00743231	0.0363843	KIAA0513	KIAA0513	protein_coding	9764
ENSG00000179218	890.53	760.049	1178.8	1081.52	1065.96	676.744	1301.58	1304.85	1295.27	11.5101	0.638975	0.000108674	0.00292318	CALR	calreticulin	protein_coding	811
ENSG00000120262	0.0462968	0.0169759	0.0484665	0.0622234	0.0245044	0.00910856	0.0192385	0.02979	0.0206174	-2.37612	0.638941	0.303944	0.475063	CCDC170	coiled-coil domain containing 170	protein_coding	80129
ENSG00000138741	0.0690819	0.0422178	0.0602662	0.041662	0.0731286	0.0113261	0.0598057	0.0370426	0.0512739	-1.98757	0.638612	0.210702	0.369629	TRPC3	transient receptor potential cation channel subfamily C member 3	protein_coding	7222
ENSG00000162769	2.83907	2.93814	4.10522	4.41688	3.99481	2.25266	4.09035	3.44565	4.97754	4.549	0.638379	0.000143709	0.00340358	FLVCR1	feline leukemia virus subgroup C cellular receptor 1	protein_coding	28982
ENSG00000228519	103.872	80.4556	114.251	104.735	127.574	59.3778	116.855	114.281	171.967	6.06389	0.638125	0.00219167	0.01697	AC097263.1	RAN binding protein 1 pseudogene	processed_pseudogene	NA
ENSG00000120647	3.4918	3.63363	4.72374	4.49279	4.94561	2.14427	4.11071	4.70508	5.28642	3.9483	0.63796	0.000787586	0.0091576	CCDC77	coiled-coil domain containing 77	protein_coding	84318
ENSG00000228818	0.645653	0.608775	0.95816	1.15384	0.956864	0.825679	0.996539	1.04852	1.39657	1.40779	0.637797	0.0204618	0.0725487	AL359918.1	proteasome 26S non-ATPase subunit 2 (PSMD2) pseudogene	processed_pseudogene	NA
ENSG00000258366	0.194784	0.264264	0.291752	0.350399	0.321664	0.107303	0.283297	0.246493	0.195173	0.717894	0.637668	0.0332617	0.101963	RTEL1	regulator of telomere elongation helicase 1	protein_coding	51750
ENSG00000225526	1.41284	1.09395	1.98827	1.48904	1.46656	1.039	2.42251	2.25069	1.51187	1.50945	0.637502	0.0129659	0.0532014	MKRN2OS	MKRN2 opposite strand	protein_coding	100129480
ENSG00000281332	0.312892	0.182525	0.427578	0.372498	0.461701	0.335777	0.472804	0.47791	0.306127	0.0711343	0.636901	0.0324544	0.100292	LINC00997	long intergenic non-protein coding RNA 997	lincRNA	NA
ENSG00000119682	4.5075	4.07849	7.49736	7.40364	7.32267	5.49787	7.09716	6.78891	7.3192	5.54905	0.636693	4.43089e-06	0.000526561	AREL1	apoptosis resistant E3 ubiquitin protein ligase 1	protein_coding	9870
ENSG00000266984	0.225343	0.275427	0.453662	0.349459	0.477087	0.369456	0.624271	0.201387	0.878085	-1.95636	0.636479	0.157017	0.302715	POLR3GP2	RNA polymerase III subunit G pseudogene 2	processed_pseudogene	NA
ENSG00000254676	0.415827	0.686133	0.625067	0.515886	0.557568	0.136352	0.547186	0.683781	0.370362	-1.182	0.636039	0.139211	0.278793	AP000873.4	novel transcript, sense overlapping PCF11	sense_overlapping	NA
ENSG00000125885	6.05758	4.58109	5.96294	6.2458	5.90136	2.18847	5.0561	5.55178	8.49456	5.43459	0.635883	0.0226862	0.0780643	MCM8	minichromosome maintenance 8 homologous recombination repair factor	protein_coding	84515
ENSG00000231131	65.1394	37.8261	53.8749	54.6925	48.3652	18.5067	52.5552	50.7675	76.6967	6.65789	0.635201	0.0499002	0.136137	LNCAROD	lncRNA activating regulator of DKK1	lincRNA	101928687
ENSG00000284602	0.0458232	0.094513	0.101477	0.118437	0.0606344	0.0338077	0.249922	0.024571	0.0765245	-2.75083	0.635156	0.310518	0.481819	AL031432.4	novel transcript	bidirectional_promoter_lncRNA	NA
ENSG00000258976	8.57269	5.51699	7.63603	8.79057	7.29693	2.61597	8.83318	6.1916	8.06389	2.29289	0.63506	0.0357158	0.107101	AC013451.2	novel transcript	lincRNA	NA
ENSG00000272146	0.168095	0.154091	0.236887	0.391019	0.133457	0.372055	0.436572	0.54081	0.561436	-2.30965	0.634727	0.233719	0.398155	ARF4-AS1	ARF4 antisense RNA 1	antisense	106144532
ENSG00000144827	12.3074	10.7721	15.1874	14.7332	13.3449	7.1727	16.9873	16.0131	15.6346	5.34362	0.634517	0.000455845	0.00677316	ABHD10	abhydrolase domain containing 10	protein_coding	55347
ENSG00000239569	1.3294	1.34364	1.29014	1.37441	1.37119	0.570046	1.55813	1.86436	2.31497	0.118995	0.634387	0.0733495	0.177891	KMT2E-AS1	KMT2E antisense RNA 1	antisense	NA
ENSG00000180089	0.267506	0.175157	0.284659	0.424721	0.35397	0.150371	0.277903	0.235652	0.255276	-0.532934	0.634343	0.0424362	0.121104	TMEM86B	transmembrane protein 86B	protein_coding	255043
ENSG00000026508	110.151	80.0958	135.904	134.124	118.353	68.1305	138.601	141.541	119.798	10.2143	0.633853	0.000230104	0.00449942	CD44	CD44 molecule (Indian blood group)	protein_coding	960
ENSG00000075188	4.30351	3.58935	5.23012	5.54851	5.80288	2.85526	4.60512	5.12372	6.92687	4.15244	0.633716	0.00073757	0.00887453	NUP37	nucleoporin 37	protein_coding	79023
ENSG00000180279	0.0708707	0.0649665	0.18548	0.128223	0.112533	0.0522874	0.0736252	0.0570027	0.0789024	-3.06751	0.633654	0.317065	0.488471	LINC01869	long intergenic non-protein coding RNA 1869	lincRNA	284365
ENSG00000285053	1.67448	1.38858	2.15905	2.22151	2.19266	1.21399	2.19708	2.13312	2.25758	3.3222	0.633625	3.49096e-05	0.00152183	TBCE	tubulin folding cofactor E	protein_coding	6905
ENSG00000198315	2.61329	3.31064	4.73764	4.66637	4.05828	2.313	4.71655	3.79484	3.47066	4.77294	0.633547	0.000271886	0.00495682	ZKSCAN8	zinc finger with KRAB and SCAN domains 8	protein_coding	7745
ENSG00000269293	0.266773	0.265813	0.392293	0.359745	0.454295	0.205378	0.337389	0.286094	0.503618	-0.38902	0.633059	0.0251631	0.08414	ZSCAN16-AS1	ZSCAN16 antisense RNA 1	antisense	100129195
ENSG00000125247	3.50403	3.17178	4.43553	4.20576	4.51806	2.61277	5.03232	4.75304	5.89179	4.73535	0.632658	0.000180922	0.00389786	TMTC4	transmembrane and tetratricopeptide repeat containing 4	protein_coding	84899
ENSG00000229273	1.64333	1.55664	1.36746	2.37856	1.44967	0.3772	2.21937	1.35114	1.03676	-0.865344	0.632417	0.193139	0.348554	BX664615.1	novel pseudogene	processed_pseudogene	NA
ENSG00000276107	0.513402	1.25502	0.937114	2.47699	1.26811	0.202016	2.52455	0.367057	0.0762113	-1.10781	0.632393	0.525303	0.681464	AC037198.1	novel transcript, sense intronic to THBS1	sense_intronic	NA
ENSG00000137801	149.527	100.591	139.021	141.756	130.794	61.373	194.078	165.134	142.826	10.1892	0.632221	0.0163747	0.0622904	THBS1	thrombospondin 1	protein_coding	7057
ENSG00000258733	0.352003	0.161339	0.283461	0.248128	0.321811	0.0314791	0.116354	0.120113	0.178134	-1.88924	0.631778	0.31947	0.490753	LINC02328	long intergenic non-protein coding RNA 2328	lincRNA	NA
ENSG00000163918	11.6693	10.6742	14.0417	13.1981	13.1947	7.02427	15.8276	14.723	18.7701	5.32977	0.631332	0.00183685	0.01524	RFC4	replication factor C subunit 4	protein_coding	5984
ENSG00000255867	0.460334	0.19341	0.29347	0.456089	0.385779	0.150946	0.199261	0.349687	0.79011	-1.07102	0.630809	0.245978	0.412165	DENND5B-AS1	DENND5B antisense RNA 1	antisense	100874249
ENSG00000100714	10.0305	8.54736	10.3504	10.2788	10.6265	4.5743	11.0513	10.998	15.4298	6.62798	0.630736	0.00808463	0.0386823	MTHFD1	methylenetetrahydrofolate dehydrogenase, cyclohydrolase and formyltetrahydrofolate synthetase 1	protein_coding	4522
ENSG00000112186	3.23519	2.8392	4.64943	4.15059	3.78251	2.38857	4.47168	5.14138	3.90134	3.76477	0.630643	0.00101231	0.0106791	CAP2	cyclase associated actin cytoskeleton regulatory protein 2	protein_coding	10486
ENSG00000198580	0.308304	0.211965	0.620678	0.717169	0.856705	0.834028	0.640573	0.454621	0.386149	-1.5109	0.630333	0.151133	0.294757	AC073343.1	zinc finger protein pseudogene	unprocessed_pseudogene	NA
ENSG00000260934	0.245963	0.586227	0.752663	0.305148	0.416594	0.193566	0.408836	0.738577	0.43814	-2.05327	0.630263	0.17709	0.329438	AC130456.5	novel transcript, antisense to GDE1	antisense	NA
ENSG00000247092	1.0577	2.09289	1.88008	2.37372	1.88431	1.14199	2.68003	1.56314	2.6998	1.85258	0.630161	0.0236448	0.0804356	SNHG10	small nucleolar RNA host gene 10	antisense	NA
ENSG00000215270	0.526159	0.306934	0.6163	0.593425	1.08864	0.541117	0.521763	0.641213	0.825429	-0.564561	0.62983	0.0541095	0.144078	AP000523.1	translocase of outer mitochondrial membrane 40 homolog (TOMM40) pseudogene	processed_pseudogene	NA
ENSG00000008405	1.70989	1.74462	2.82572	2.61835	2.51833	1.42851	2.54352	2.86487	1.79331	3.48101	0.629739	0.00126361	0.0121415	CRY1	cryptochrome circadian regulator 1	protein_coding	1407
ENSG00000145604	14.6659	12.7188	16.907	17.5283	19.0342	8.71538	16.085	16.6186	24.1534	6.02463	0.629719	0.00127255	0.0121889	SKP2	S-phase kinase associated protein 2	protein_coding	6502
ENSG00000122778	1.23554	1.18257	2.2045	2.03084	2.34014	1.44777	1.70512	2.2127	1.51716	4.48209	0.62943	0.000857293	0.00968024	KIAA1549	KIAA1549	protein_coding	57670
ENSG00000160752	70.5277	45.8602	68.4231	74.9874	69.3947	32.5323	67.2543	58.2828	108.443	7.9293	0.629427	0.0159946	0.0612692	FDPS	farnesyl diphosphate synthase	protein_coding	2224
ENSG00000107554	4.0682	2.66649	4.59888	5.07348	4.4917	2.63685	4.0569	5.10377	5.12676	5.17547	0.629413	0.000297393	0.00525097	DNMBP	dynamin binding protein	protein_coding	23268
ENSG00000277969	0.316881	0.300499	0.58075	0.497062	0.740289	0.440708	0.533526	0.574198	0.364958	0.162794	0.629398	0.0205179	0.0726901	AC006449.6	novel transcript	lincRNA	NA
ENSG00000079263	0.0269669	0.0247203	0.0542899	0.102226	0.0475777	0.0265277	0.0373534	0.01446	0.0300231	-2.20977	0.629306	0.275753	0.444409	SP140	SP140 nuclear body protein	protein_coding	11262
ENSG00000253276	11.2873	7.61895	15.1093	17.59	17.3517	12.6431	14.7684	17.5406	13.4113	5.89449	0.629227	0.000650919	0.00827087	CCDC71L	coiled-coil domain containing 71 like	protein_coding	168455
ENSG00000249014	20.2154	12.4951	19.1425	17.2237	17.5658	10.4937	24.9688	21.6796	31.3771	2.88927	0.629191	0.0206322	0.07298	HMGN2P4	high mobility group nucleosomal binding domain 2 pseudogene 4	processed_pseudogene	NA
ENSG00000104432	0.118341	0.0542409	0.166771	0.175874	0.133103	0.043655	0.0461026	0.0634559	0.0905796	-1.60333	0.629118	0.266682	0.435609	IL7	interleukin 7	protein_coding	3574
ENSG00000213186	0.778325	0.669622	1.0352	0.946483	0.861062	0.46441	0.927874	0.909957	1.12223	2.74297	0.628745	0.00141018	0.0128939	TRIM59	tripartite motif containing 59	protein_coding	286827
ENSG00000247735	0.797356	0.704824	1.0434	1.03044	1.16059	0.574271	1.47919	1.3132	0.586529	0.677531	0.628437	0.0351887	0.106115	AC120114.1		antisense	NA
ENSG00000091483	33.5915	25.7682	37.4634	35.2616	35.6089	17.7666	39.7642	39.5666	43.5793	6.21971	0.628151	0.00159488	0.0139579	FH	fumarate hydratase	protein_coding	2271
ENSG00000172123	2.0437	1.25973	2.20191	2.40433	2.87213	1.17852	1.8669	1.51153	2.90299	2.86099	0.627996	0.0165039	0.0626496	SLFN12	schlafen family member 12	protein_coding	55106
ENSG00000186638	0.937075	0.682705	0.991865	1.03649	0.892337	0.374361	0.765193	0.952283	1.17995	2.47652	0.62791	0.0189498	0.0687193	KIF24	kinesin family member 24	protein_coding	347240
ENSG00000230844	0.724395	0.4759	0.894457	0.823812	0.639025	0.391929	1.05357	0.712123	0.685517	0.535278	0.627479	0.0201383	0.0717784	ZNF674-AS1	ZNF674 antisense RNA 1 (head to head)	lincRNA	401588
ENSG00000228169	0.458931	0.514186	0.903389	1.00166	0.593773	0.501619	0.635691	0.437485	1.36251	-1.65725	0.627436	0.12771	0.262581	PPIAP19	peptidylprolyl isomerase A pseudogene 19	processed_pseudogene	NA
ENSG00000249176	0.215658	0.527178	0.520996	0.520238	0.380485	0.282861	0.3734	0.424009	1.04043	-1.58618	0.62718	0.15253	0.296805	AC027801.2	mRNA turnover 4 homolog (S. cerevisiae) (MRTO4) pseudogene	processed_pseudogene	NA
ENSG00000266278	0.0380557	0.00872133	0.0383069	0.0786882	0.0704987	0.0467949	0.0395348	0.010203	0.0529607	-2.80347	0.62708	0.337284	0.50838	LINC01910	long intergenic non-protein coding RNA 1910	lincRNA	101060542
ENSG00000229931	0.071886	0.329486	0.434163	0.445919	0.418534	0.353577	0.59744	0.154185	0.160066	-2.24819	0.626815	0.33648	0.507601	AL137003.1		antisense	NA
ENSG00000261526	0.733913	1.00916	1.19756	1.23798	1.32892	0.417977	1.30417	0.952766	0.537557	0.278683	0.626571	0.080946	0.190656	AC012615.1	novel transcript	lincRNA	NA
ENSG00000158555	0.328001	0.344961	0.546693	0.601977	0.481794	0.187592	0.311693	0.302674	0.396311	1.82656	0.626522	0.0376398	0.111157	GDPD5	glycerophosphodiester phosphodiesterase domain containing 5	protein_coding	81544
ENSG00000130956	6.08031	5.24489	7.37691	9.14467	8.905	6.21859	9.93439	8.8026	10.2195	4.9537	0.625826	6.40445e-05	0.0020987	HABP4	hyaluronan binding protein 4	protein_coding	22927
ENSG00000121104	2.0667	1.72666	2.94409	3.05625	2.5824	1.8529	3.14581	3.05104	2.60674	3.21877	0.625702	8.63635e-05	0.00251851	FAM117A	family with sequence similarity 117 member A	protein_coding	81558
ENSG00000147889	9.07557	9.69014	11.3359	12.127	11.8219	4.96557	12.6674	12.5856	10.0009	5.43895	0.624855	0.00253164	0.0185221	CDKN2A	cyclin dependent kinase inhibitor 2A	protein_coding	1029
ENSG00000062822	4.29837	3.70712	4.41174	4.84884	4.81402	1.95656	4.83007	4.22236	6.39388	4.43906	0.624778	0.00814977	0.0389525	POLD1	DNA polymerase delta 1, catalytic subunit	protein_coding	5424
ENSG00000183765	4.89145	3.91578	5.1081	4.68759	4.19677	1.84562	5.11057	5.04212	6.58344	4.38806	0.624548	0.0210474	0.0739827	CHEK2	checkpoint kinase 2	protein_coding	11200
ENSG00000142686	2.33668	2.09132	2.94501	3.22344	3.16879	1.84978	3.54789	2.87662	3.62516	3.34515	0.62344	0.000764747	0.0090204	C1orf216	chromosome 1 open reading frame 216	protein_coding	127703
ENSG00000213066	0.310157	0.376219	0.435194	0.46641	0.412894	0.186453	0.427988	0.408216	0.444713	2.61513	0.62318	0.00299814	0.0206968	FGFR1OP	FGFR1 oncogene partner	protein_coding	11116
ENSG00000092847	2.93232	2.64663	3.9894	3.87588	3.86529	2.00658	3.6319	3.79573	3.92641	5.57883	0.622913	2.70975e-05	0.00133011	AGO1	argonaute 1, RISC catalytic component	protein_coding	26523
ENSG00000169607	12.585	9.73422	12.6119	12.6582	11.592	4.48764	10.5422	13.4295	15.4616	5.95993	0.622846	0.0222946	0.0771203	CKAP2L	cytoskeleton associated protein 2 like	protein_coding	150468
ENSG00000144040	0.466147	0.543476	0.768981	0.886655	0.924627	0.53424	0.719345	0.713462	0.765867	2.97477	0.622775	0.000151217	0.00349744	SFXN5	sideroflexin 5	protein_coding	94097
ENSG00000163739	7.82071	5.27041	8.52707	9.82667	9.50837	8.70262	13.635	12.4769	12.8666	3.72	0.621827	0.00702614	0.0350644	CXCL1	C-X-C motif chemokine ligand 1	protein_coding	2919
ENSG00000111445	4.79526	4.44532	5.9322	5.22903	5.72192	2.30161	5.56724	4.87757	6.69702	4.12109	0.621487	0.00616806	0.0323068	RFC5	replication factor C subunit 5	protein_coding	5985
ENSG00000258430	0.264883	0.485632	0.700861	1.0954	0.721028	0.483915	0.511046	0.649298	0.294902	-1.41226	0.62144	0.160722	0.307552	AL583722.2	novel transcript, antisense to AKT1	antisense	NA
ENSG00000119661	0.923441	0.882752	1.18026	1.24082	1.39007	0.702831	1.29965	1.28712	1.30477	3.35184	0.621024	4.81306e-05	0.00184871	DNAL1	dynein axonemal light chain 1	protein_coding	83544
ENSG00000227627	0.17536	0.225052	0.2636	0.20547	0.160882	0.0805021	0.340062	0.313435	0.156187	-1.0544	0.620733	0.124252	0.257381	AL080276.2	novel transcript	antisense	NA
ENSG00000204194	0.654914	0.600353	0.811368	0.781253	1.06658	1.04071	1.04672	1.6208	2.24349	-0.99574	0.620611	0.13942	0.279114	RPL12P1	ribosomal protein L12 pseudogene 1	processed_pseudogene	NA
ENSG00000223723	0.73429	0.990977	1.19904	1.13872	1.01481	0.541748	1.10186	0.962466	1.47605	0.382294	0.620526	0.015375	0.0596547	BX842568.2	transcription factor Dp-1 (TFDP1) pseudogene	processed_pseudogene	NA
ENSG00000203799	0.0851977	0.0918823	0.10493	0.108807	0.0981463	0.0369751	0.114541	0.120929	0.0753245	-0.126885	0.62034	0.0657738	0.164948	CCDC162P	coiled-coil domain containing 162, pseudogene	transcribed_unitary_pseudogene	NA
ENSG00000152455	2.44197	2.43851	2.8392	3.21583	3.13629	1.57839	3.43612	2.8377	4.37188	3.42758	0.620183	0.00319433	0.0214739	SUV39H2	suppressor of variegation 3-9 homolog 2	protein_coding	79723
ENSG00000267882	0.612451	0.173532	0.242114	0.333862	0.259331	0.0328624	0.185092	0.155246	0.334731	-1.02205	0.619969	0.379877	0.550905	AL031666.2		antisense	100131496
ENSG00000090520	34.8285	36.5418	55.0394	51.4181	52.7311	34.455	55.6148	58.2987	52.3489	8.09546	0.619869	1.2659e-05	0.000878602	DNAJB11	DnaJ heat shock protein family (Hsp40) member B11	protein_coding	51726
ENSG00000176619	56.8827	46.7245	58.876	68.1626	72.115	36.547	64.4098	71.4486	92.4587	8.45592	0.619828	0.000774185	0.00907812	LMNB2	lamin B2	protein_coding	84823
ENSG00000212829	4.18137	2.24695	3.30912	7.08067	5.03684	3.26225	2.7711	4.56153	8.90917	0.606288	0.619741	0.124979	0.25856	RPS26P3	ribosomal protein S26 pseudogene 3	processed_pseudogene	NA
ENSG00000266402	0.360982	1.15818	0.581383	1.02631	1.14638	0.532654	1.21879	0.58069	1.90898	-2.18078	0.619393	0.22896	0.392503	SNHG25	small nucleolar RNA host gene 25	lincRNA	NA
ENSG00000120802	19.1293	17.6481	23.1373	23.6677	25.538	11.089	19.4876	21.548	31.2665	7.57636	0.619275	0.00238475	0.0179066	TMPO	thymopoietin	protein_coding	7112
ENSG00000214182	62.3535	60.5235	69.6676	69.911	81.0906	43.8796	102.908	83.3092	106.39	6.44493	0.619099	0.00134573	0.0125803	PTMAP5	prothymosin alpha pseudogene 5	transcribed_processed_pseudogene	NA
ENSG00000166073	8.72868	5.33284	9.48388	8.93299	7.84959	4.79226	12.0821	10.9587	7.3007	5.30872	0.618772	0.0127429	0.052725	GPR176	G protein-coupled receptor 176	protein_coding	11245
ENSG00000116062	7.59288	6.49798	10.1815	9.95222	11.4199	6.71489	9.4599	9.36656	13.9873	6.73328	0.618235	0.000134236	0.00328302	MSH6	mutS homolog 6	protein_coding	2956
ENSG00000205105	13.4588	10.0617	21.7814	16.3461	17.0136	14.2679	16.9683	17.2362	26.9131	1.68507	0.618145	0.00676384	0.0341536	COX17P1	COX17, cytochrome c oxidase copper chaperone pseudogene 1	processed_pseudogene	NA
ENSG00000159055	14.8811	12.7604	15.2666	15.8516	15.3983	7.16182	16.5486	18.5979	21.6092	4.77188	0.618011	0.00708718	0.0352321	MIS18A	MIS18 kinetochore protein A	protein_coding	54069
ENSG00000143390	11.7509	7.44205	10.8372	11.3173	11.0262	4.6012	11.2358	10.6952	12.9973	5.56887	0.617796	0.00891452	0.0414777	RFX5	regulatory factor X5	protein_coding	5993
ENSG00000256849	0.552678	0.798334	0.701308	0.727222	1.01055	0.510727	0.817741	1.14949	1.56625	0.356437	0.617643	0.0541066	0.144078	TCP1P3	t-complex 1 pseudogene 3	processed_pseudogene	NA
ENSG00000187257	3.82973	3.90324	6.15681	5.52875	5.45089	3.2639	5.57363	5.26083	5.69405	5.14174	0.617571	7.52466e-06	0.000648532	RSBN1L	round spermatid basic protein 1 like	protein_coding	222194
ENSG00000214944	4.88688	3.58734	5.50452	5.60041	4.82283	2.81927	6.29178	5.8886	5.77516	6.17101	0.617519	0.00906936	0.0420074	ARHGEF28	Rho guanine nucleotide exchange factor 28	protein_coding	64283
ENSG00000183655	0.417037	0.305835	0.492553	0.467085	0.544475	0.300846	0.584881	0.510601	0.514598	1.73356	0.616801	0.00091406	0.0100007	KLHL25	kelch like family member 25	protein_coding	64410
ENSG00000155393	4.6302	4.4204	6.65064	6.83939	6.85692	4.24209	7.14047	5.77599	7.63892	4.65321	0.616471	1.19593e-05	0.000849725	HEATR3	HEAT repeat containing 3	protein_coding	55027
ENSG00000245571	0.692416	0.521697	0.595781	0.57857	0.632569	0.205275	0.670059	0.712049	0.728647	0.614343	0.615915	0.05406	0.143989	FAM111A-DT	FAM111A divergent transcript	lincRNA	NA
ENSG00000091844	1.36573	1.37424	1.85176	1.75676	1.67773	0.699866	1.76527	2.03348	1.12801	3.50409	0.61551	0.0160469	0.0614003	RGS17	regulator of G protein signaling 17	protein_coding	26575
ENSG00000269473	0.116106	0.0851468	0.115938	0.12964	0.201568	0.0639606	0.125444	0.16436	0.0878998	-0.574107	0.6155	0.0571272	0.14985	AC012313.8	novel transcript	lincRNA	NA
ENSG00000179409	2.35134	2.25143	3.56566	3.32395	3.73131	2.39458	3.25848	3.06901	4.72567	4.21924	0.61523	0.000266573	0.00491478	GEMIN4	gem nuclear organelle associated protein 4	protein_coding	50628
ENSG00000237356	0.0328294	0.0481511	0.0264369	0.0678817	0.0208515	0.0129179	0.0409264	0.0915386	0.0584799	-2.66803	0.615042	0.326259	0.497576	AL365295.1	novel transcript	processed_transcript	NA
ENSG00000166226	25.4075	21.8594	33.4879	32.359	38.8782	21.7674	32.2987	33.392	41.4319	7.09926	0.614841	2.06674e-05	0.00116463	CCT2	chaperonin containing TCP1 subunit 2	protein_coding	10576
ENSG00000165804	11.8736	9.97539	13.9386	13.5067	13.6587	8.77219	18.3212	17.7851	16.5899	6.44769	0.614719	0.000249506	0.00472176	ZNF219	zinc finger protein 219	protein_coding	51222
ENSG00000165821	0.307659	0.32476	0.285291	0.240966	0.276336	0.0917118	0.348673	0.384933	0.472271	0.725126	0.614577	0.114422	0.242697	SALL2	spalt like transcription factor 2	protein_coding	6297
ENSG00000270419	0.924008	0.795695	1.2176	1.44741	1.06706	0.550885	1.22172	0.750706	1.24694	-0.223157	0.61437	0.0368207	0.109427	CAHM	colon adenocarcinoma hypermethylated	lincRNA	100526820
ENSG00000152217	1.64214	1.01339	1.88562	2.17487	2.09622	1.69634	1.7134	2.5361	2.7324	4.83228	0.614266	0.00370062	0.0235144	SETBP1	SET binding protein 1	protein_coding	26040
ENSG00000159063	3.02689	2.59463	4.15429	3.36256	3.99754	2.20456	3.8324	4.12787	4.35011	3.65281	0.61408	0.000300019	0.00527704	ALG8	ALG8, alpha-1,3-glucosyltransferase	protein_coding	79053
ENSG00000152669	2.10802	2.11039	3.20524	2.60953	2.58385	1.65077	3.81801	3.27206	2.54765	2.20911	0.613886	0.00225078	0.0172685	CCNO	cyclin O	protein_coding	10309
ENSG00000228251	0.189703	0.217374	0.305529	0.245157	0.401631	0.326574	0.640498	0.356025	0.422404	-2.51723	0.613784	0.258573	0.426864	AC012442.1	novel transcript	lincRNA	NA
ENSG00000164400	0.701323	0.263003	0.25671	0.428448	0.47244	0.188155	0.86105	0.410246	1.06473	-1.44891	0.613698	0.241748	0.407316	CSF2	colony stimulating factor 2	protein_coding	1437
ENSG00000267519	0.755979	1.76992	1.39043	1.71292	1.20737	0.545442	2.16043	1.09463	1.05133	4.41051	0.613668	0.0720921	0.175838	AC020916.1	novel transcript	antisense	NA
ENSG00000226266	0.119731	0.126642	0.118667	0.276134	0.194992	0.108721	0.153089	0.227174	0.184569	-1.12783	0.613233	0.0672685	0.167389	AC009961.1		lincRNA	29994
ENSG00000136327	0.198955	0.200618	0.560751	0.514227	0.315914	0.137	0.413376	0.0640094	0.132901	-2.0026	0.613172	0.347118	0.518148	NKX2-8	NK2 homeobox 8	protein_coding	26257
ENSG00000262728	0.244366	0.205341	0.360769	0.568438	0.366464	0.220354	0.444261	0.262065	0.181373	-1.47285	0.613026	0.126309	0.260381	AC123768.3	uncharacterized LOC102725021	antisense	102725021
ENSG00000033170	7.15951	7.00585	11.4012	10.8551	10.2743	8.11113	12.8488	13.5209	9.55923	6.07549	0.612588	8.30183e-05	0.00245047	FUT8	fucosyltransferase 8	protein_coding	2530
ENSG00000174448	0.161686	0.135864	0.282105	0.1393	0.228209	0.0662719	0.125977	0.317893	0.0750039	-1.62779	0.612099	0.230354	0.393991	STARD6	StAR related lipid transfer domain containing 6	protein_coding	147323
ENSG00000243479	0.265101	0.331385	0.621036	0.448489	0.40819	0.355614	0.4757	0.723678	0.321976	-1.13242	0.612027	0.0755979	0.181653	MNX1-AS1	MNX1 antisense RNA 1 (head to head)	lincRNA	645249
ENSG00000172731	1.73022	1.20542	1.96736	2.16087	2.66678	1.28675	1.58896	1.75905	2.93569	2.83398	0.611969	0.00937374	0.0427779	LRRC20	leucine rich repeat containing 20	protein_coding	55222
ENSG00000184178	2.70181	2.13735	2.84175	3.13531	3.26032	1.50325	2.74954	3.15092	3.92882	3.19251	0.611782	0.00312704	0.0212119	SCFD2	sec1 family domain containing 2	protein_coding	152579
ENSG00000125354	4.07357	3.03082	5.66786	4.97155	5.1925	3.43025	5.76774	6.01438	4.40552	4.8791	0.611512	0.000140394	0.00335517	2022-09-06	septin 6	protein_coding	23157
ENSG00000113328	33.2808	33.175	49.9922	44.0085	46.9566	34.6679	53.9282	62.3271	53.6075	7.13685	0.61144	2.5679e-05	0.00129664	CCNG1	cyclin G1	protein_coding	900
ENSG00000147896	8.5388	2.50155	11.7674	12.9233	12.4636	6.51629	1.82901	2.50172	25.1873	3.12058	0.611404	0.434209	0.60231	IFNK	interferon kappa	protein_coding	56832
ENSG00000267791	3.41274	3.04387	2.52538	1.23966	5.56543	0.725872	3.06627	2.9675	5.44253	-0.375588	0.611182	0.291616	0.461845	AC018761.4	novel transcript, antisense to FBXW9	antisense	NA
ENSG00000114770	2.82218	3.12177	4.63888	4.61803	4.44991	2.82799	4.47184	4.50577	4.10146	5.47511	0.610622	1.73472e-06	0.000384979	ABCC5	ATP binding cassette subfamily C member 5	protein_coding	10057
ENSG00000253390	0.438048	0.14602	0.19241	0.494049	0.295087	0.117522	0.206852	0.726016	0.221678	-2.46465	0.610455	0.263118	0.431952	AC104561.1	novel transcript	lincRNA	NA
ENSG00000184922	1.02989	1.15051	1.88004	1.87274	1.72472	1.13365	2.02631	1.80055	0.999132	3.31301	0.61039	0.0161702	0.0617406	FMNL1	formin like 1	protein_coding	752
ENSG00000249471	1.19793	0.790882	1.4695	1.41174	1.32067	0.769331	1.84416	1.09831	1.16784	2.25444	0.610222	0.00719134	0.0355728	ZNF324B	zinc finger protein 324B	protein_coding	388569
ENSG00000146267	0.451769	0.380607	0.746658	0.756198	0.915474	0.43383	0.464858	0.45219	0.622721	2.75689	0.609997	0.0160798	0.0615	FAXC	failed axon connections homolog	protein_coding	84553
ENSG00000157350	1.24102	1.41142	1.7603	2.09492	2.40394	1.36265	2.08902	1.99084	2.00944	4.15689	0.609957	3.81339e-05	0.00159417	ST3GAL2	ST3 beta-galactoside alpha-2,3-sialyltransferase 2	protein_coding	6483
ENSG00000131473	56.38	39.5646	62.8669	61.7789	61.6884	41.5869	65.6404	64.9296	106.013	8.33785	0.609798	0.00357949	0.0229557	ACLY	ATP citrate lyase	protein_coding	47
ENSG00000215016	0.443059	0.203074	0.445984	0.515316	0.35176	0.762726	0.805489	0.712723	1.54147	-1.82808	0.609409	0.270287	0.438858	RPL24P7	ribosomal protein L24 pseudogene 7	processed_pseudogene	NA
ENSG00000172840	2.62161	2.51044	3.88168	3.92909	3.28639	2.26319	3.81103	3.60603	4.05414	4.7381	0.609244	3.01313e-05	0.00141408	PDP2	pyruvate dehyrogenase phosphatase catalytic subunit 2	protein_coding	57546
ENSG00000164105	16.1173	12.5967	8.571	18.7851	21.9102	6.7682	16.8622	22.9103	19.2769	4.42024	0.608878	0.0746779	0.180122	SAP30	Sin3A associated protein 30	protein_coding	8819
ENSG00000250486	0.184557	0.338364	0.538749	0.286208	0.207579	0.158857	0.431393	0.247405	0.359577	-0.633492	0.6084	0.115589	0.244508	FAM218A	family with sequence similarity 218 member A	protein_coding	152756
ENSG00000187624	2.47179	2.07917	2.70617	3.16802	2.89099	1.25675	2.98141	2.37283	3.0302	2.80562	0.60765	0.00465585	0.0270678	C17orf97	chromosome 17 open reading frame 97	protein_coding	400566
ENSG00000232362	0.806695	2.66217	1.36419	1.83481	2.90343	1.26969	2.51415	1.98978	3.32303	-0.826231	0.60763	0.142477	0.283167	ATP5MGP2	ATP synthase membrane subunit g pseudogene 2	processed_pseudogene	NA
ENSG00000235919	1.14132	0.665786	1.23658	1.07269	1.07637	0.694051	1.50904	1.26849	1.27066	0.449831	0.607578	0.0382345	0.112359	ASH1L-AS1	ASH1L antisense RNA 1	antisense	645676
ENSG00000138399	2.67736	2.60932	4.0851	3.95095	3.5502	2.14581	3.7593	3.53015	3.65851	3.89543	0.60736	2.19312e-05	0.00119104	FASTKD1	FAST kinase domains 1	protein_coding	79675
ENSG00000120694	11.9819	11.0632	17.8216	18.28	21.3697	11.9339	13.3796	15.4024	21.7992	7.06982	0.607349	0.00056329	0.00756407	HSPH1	heat shock protein family H (Hsp110) member 1	protein_coding	10808
ENSG00000169598	1.128	1.30739	2.04641	2.03748	1.84601	1.35196	1.89919	1.69635	1.99923	2.67934	0.607331	0.000101472	0.00279447	DFFB	DNA fragmentation factor subunit beta	protein_coding	1677
ENSG00000131061	0.77237	0.678523	1.04403	0.979136	0.939283	0.646727	1.14627	1.09455	1.20284	2.37285	0.607241	0.000428596	0.00654736	ZNF341	zinc finger protein 341	protein_coding	84905
ENSG00000166793	0.196881	0.13407	0.172134	0.191915	0.196504	0.0774697	0.239596	0.247336	0.144041	-0.482767	0.607207	0.0630851	0.160285	YPEL4	yippee like 4	protein_coding	219539
ENSG00000235559	0.47209	0.556407	0.760331	0.488073	0.499745	0.265372	0.840752	0.433956	1.05118	-2.27298	0.607032	0.165317	0.313655	NOP56P1	NOP56 ribonucleoprotein pseudogene 1	processed_pseudogene	NA
ENSG00000165533	2.39375	2.13919	2.83818	2.72351	2.68253	1.28585	2.98247	3.25082	2.7186	4.00204	0.606981	0.00186501	0.0153999	TTC8	tetratricopeptide repeat domain 8	protein_coding	123016
ENSG00000228834	1.06552	0.44398	0.546029	0.500726	1.23048	0.381153	1.50946	0.519407	1.94118	-2.20926	0.606777	0.270624	0.439078	AL445189.2	ATP synthase, H+ transporting, mitochondrial F0 complex, subunit f, isoform 2 (ATP5J2) pseudogene	processed_pseudogene	NA
ENSG00000169682	0.072777	0.0909737	0.138523	0.218883	0.0980512	0.0781001	0.116845	0.0851433	0.117854	-1.18107	0.606713	0.0858161	0.198529	SPNS1	sphingolipid transporter 1 (putative)	protein_coding	83985
ENSG00000228328	1.12575	1.52952	1.82928	1.76658	1.74499	1.08764	1.92133	1.48755	2.86476	1.08628	0.606639	0.0285881	0.0918991	AL158201.1	phosphoglycerate kinase 1 (PGK1) pseudogene	processed_pseudogene	NA
ENSG00000164743	0.590311	0.557049	0.699068	0.682096	1.04761	0.375745	0.541107	0.595827	1.27576	-0.00690224	0.606391	0.0746617	0.180122	C8orf48	chromosome 8 open reading frame 48	protein_coding	157773
ENSG00000176974	2.30518	1.65513	1.94234	1.90587	2.05357	0.67114	1.72538	2.08783	3.07664	3.84105	0.604986	0.0647157	0.163091	SHMT1	serine hydroxymethyltransferase 1	protein_coding	6470
ENSG00000095637	0.0320733	0.0294013	0.0479664	0.0284222	0.0388025	0.0202828	0.0452199	0.0343963	0.0586635	-1.39681	0.60464	0.0809622	0.190669	SORBS1	sorbin and SH3 domain containing 1	protein_coding	10580
ENSG00000249149	2.59141	2.16668	2.2932	1.91367	3.13509	1.09252	2.54421	2.321	6.27744	1.03384	0.604372	0.122746	0.255012	AC099522.1	High mobility group nucleosome-binding domain-containing protein family	transcribed_processed_pseudogene	NA
ENSG00000128335	2.58515	1.80209	2.4413	2.76946	2.69847	0.942133	2.27418	1.89974	3.0545	2.92006	0.604355	0.0336164	0.10263	APOL2	apolipoprotein L2	protein_coding	23780
ENSG00000168778	1.68532	1.32422	1.95067	1.87446	1.85687	0.918357	1.82229	2.04451	2.04043	3.1797	0.602435	0.00252354	0.0185004	TCTN2	tectonic family member 2	protein_coding	79867
ENSG00000169891	0.36154	0.272456	0.407241	0.435695	0.375675	0.209464	0.509238	0.620837	0.244471	2.07784	0.602411	0.0501423	0.136628	REPS2	RALBP1 associated Eps domain containing 2	protein_coding	9185
ENSG00000079335	0.828439	0.586345	1.04568	0.991931	0.885126	0.50034	0.72854	1.0496	1.00812	2.46654	0.601992	0.00375031	0.023706	CDC14A	cell division cycle 14A	protein_coding	8556
ENSG00000187627	0.0945272	0.0609775	0.146603	0.0832493	0.0889462	0.0757678	0.145483	0.18022	0.0779555	-0.687352	0.60162	0.112086	0.239266	RGPD1	RANBP2-like and GRIP domain containing 1	protein_coding	400966
ENSG00000168883	12.1505	9.794	13.9152	14.1567	14.7439	7.80606	14.5749	14.4739	17.2239	5.73174	0.601537	0.000191571	0.0040136	USP39	ubiquitin specific peptidase 39	protein_coding	10713
ENSG00000233514	11.7078	11.8824	16.7237	15.0582	17.8528	9.32342	12.8869	16.8158	21.5693	2.42617	0.601395	0.00242419	0.0180668	AL356653.1	small nuclear ribonucleoprotein D1 polypeptide 16kDa (SNRPD1) pseudogene	processed_pseudogene	NA
ENSG00000199804	1.25441	2.10816	1.85195	2.80991	1.10658	0.205664	2.82353	0.224211	1.39657	-2.95416	0.601188	0.453539	0.618063	RNA5SP383	RNA, 5S ribosomal pseudogene 383	rRNA_pseudogene	NA
ENSG00000179101	6.77382	3.27724	6.86904	7.65159	7.5026	7.52729	11.6633	8.00433	9.21738	1.60594	0.60118	0.0722356	0.176157	AL590139.1	H3 histone, family 3B (H3.3B) (H3F3B) pseudogene	processed_pseudogene	NA
ENSG00000259761	0.542182	0.045183	0.4763	0.662453	0.365236	0.727298	0.716869	0.58145	0.10975	-2.68691	0.601165	0.419027	0.587095	AC078905.1	novel transcript	lincRNA	NA
ENSG00000234645	1.73814	2.13447	1.76942	2.509	2.98559	1.38722	2.72558	2.35641	4.30838	0.750654	0.601108	0.0415643	0.119126	YWHAEP5	tyrosine 3-monooxygenase/tryptophan 5-monooxygenase activation protein epsilon pseudogene 5	processed_pseudogene	NA
ENSG00000203965	0.906062	1.17732	1.49115	1.28688	1.4713	0.631702	1.27941	1.13678	1.36132	2.73336	0.601017	0.0031088	0.0211728	EFCAB7	EF-hand calcium binding domain 7	protein_coding	84455
ENSG00000213169	1.25112	1.17707	2.14757	2.11041	2.30029	2.07283	1.91542	1.80075	3.22568	0.450121	0.600987	0.0232611	0.0796308	AC069218.1	ribosomal protein L8 (RPL8) pseudogene	processed_pseudogene	NA
ENSG00000282961	0.0709654	0.0379478	0.101595	0.1019	0.0563418	0.0542964	0.0716757	0.0739912	0.0790078	-0.207469	0.600069	0.0593144	0.153526	PRNCR1	prostate cancer associated non-coding RNA 1	lincRNA	101867536
ENSG00000250186	3.93388	3.15239	3.35669	2.63955	5.0744	2.10149	5.30469	4.49819	8.41134	1.93162	0.599986	0.0862768	0.199167	AC091180.3	novel transcript, antisense to PHB	antisense	NA
ENSG00000170089	5.27556	3.93452	6.08924	5.62251	6.70152	3.47258	6.70528	5.43414	7.5412	4.44412	0.59994	0.00166585	0.0143391	AC106795.1		transcribed_unprocessed_pseudogene	NA
ENSG00000225536	0.726076	0.481488	0.821061	1.10203	1.2265	0.562282	0.818491	0.530154	0.980353	0.399916	0.599687	0.0479234	0.132222	STIP1P3	stress induced phosphoprotein 1 pseudogene 3	processed_pseudogene	NA
ENSG00000072501	16.2317	15.0528	19.1008	19.2132	19.3434	9.59032	18.4362	18.6725	27.1109	7.61058	0.599667	0.00232135	0.0175996	SMC1A	structural maintenance of chromosomes 1A	protein_coding	8243
ENSG00000203761	6.79687	9.19119	11.9161	12.0658	10.0078	6.0941	15.3879	6.86408	11.6041	3.99968	0.599548	0.0158716	0.0609581	MSTO2P	misato family member 2, pseudogene	unprocessed_pseudogene	NA
ENSG00000213209	5.52064	5.62302	7.45884	5.96121	6.3635	3.01707	5.48031	6.84144	10.3121	1.25839	0.599088	0.0268625	0.0881489	AC005229.1	Huntingtin interacting protein K (HYPK) pseudogene	processed_pseudogene	NA
ENSG00000267707	0.143157	0.393692	0.77815	0.740017	0.416743	0.281651	0.260261	0.153525	0.318761	-2.01346	0.598703	0.315439	0.48656	AC015961.2	novel transcript, antisense to CELF4	antisense	NA
ENSG00000261188	1.17292	0.905439	1.13344	1.34028	1.21549	0.61942	1.60331	1.20491	1.52578	1.29891	0.598661	0.0128654	0.0530656	Z95115.1		antisense	NA
ENSG00000125995	30.6634	31.8436	36.4346	42.1209	44.1874	21.6562	43.6245	40.3963	46.1943	4.69544	0.597995	0.000567892	0.00759555	ROMO1	reactive oxygen species modulator 1	protein_coding	140823
ENSG00000249617	0.321644	0.36856	0.323767	0.415667	1.10658	0.711913	0.918899	0.948584	0.895239	-2.45293	0.597378	0.241273	0.407006	AC106872.7	ribosomal protein S10 (RPS10) pseudogene	processed_pseudogene	NA
ENSG00000275708	0	0.638838	0.112239	0.144098	0.737718	1.23398	0.579185	1.79369	1.8621	-3.33503	0.596893	0.566344	0.714165	MIR3648-1	microRNA 3648-1	miRNA	100500862
ENSG00000204116	0.874961	1.14013	1.55184	1.61105	1.48501	1.0421	1.42355	1.59361	1.55779	3.20795	0.596354	6.58524e-05	0.00212525	CHIC1	cysteine rich hydrophobic domain 1	protein_coding	53344
ENSG00000236654	3.87837	3.11086	4.29437	5.1374	4.87536	2.50373	4.78457	5.84898	3.77817	-0.0770618	0.596234	0.0202475	0.0720302	AC079780.1	chromosome 5 open reading frame 13 (C5orf13) pseudogene	processed_pseudogene	NA
ENSG00000277957	0.0570349	0.045748	0.0975994	0.132673	0.0679229	0.0701325	0.0592517	0.0688115	0.11906	-1.93097	0.59609	0.137415	0.27643	SENP3-EIF4A1	SENP3-EIF4A1 readthrough (NMD candidate)	protein_coding	NA
ENSG00000169683	5.30846	4.68764	6.16849	6.94115	7.33545	3.16195	5.78944	5.20796	7.91624	4.439	0.59606	0.00310029	0.0211583	LRRC45	leucine rich repeat containing 45	protein_coding	201255
ENSG00000106524	5.61716	5.02027	7.11426	6.97062	6.33704	2.80175	6.05466	6.1277	6.34183	4.02282	0.595543	0.00490904	0.028044	ANKMY2	ankyrin repeat and MYND domain containing 2	protein_coding	57037
ENSG00000166263	0.323764	0.304434	0.394998	0.466891	0.400096	0.217339	0.355114	0.436624	0.490405	2.81986	0.595255	0.0013387	0.0125532	STXBP4	syntaxin binding protein 4	protein_coding	252983
ENSG00000032444	8.12254	7.80501	11.2255	10.4155	10.7202	6.08044	11.1965	11.4231	11.0332	6.09927	0.595246	1.00716e-05	0.000783753	PNPLA6	patatin like phospholipase domain containing 6	protein_coding	10908
ENSG00000241293	0.437868	0.743315	0.861928	0.502992	1.18455	0.654082	1.28042	0.800028	1.10137	0.34132	0.595164	0.067788	0.16817	PPATP1	phosphoribosyl pyrophosphate amidotransferase pseudogene 1	processed_pseudogene	NA
ENSG00000144810	31.2163	22.7341	25.4106	25.7253	24.1386	5.6269	22.8608	20.8711	25.1466	7.61704	0.595014	0.146403	0.288346	COL8A1	collagen type VIII alpha 1 chain	protein_coding	1295
ENSG00000163755	4.28296	3.44458	5.80645	5.35668	5.22157	2.8522	4.89521	4.67058	5.59879	4.87509	0.59498	0.00023138	0.00451116	HPS3	HPS3, biogenesis of lysosomal organelles complex 2 subunit 1	protein_coding	84343
ENSG00000059573	11.8713	10.1922	14.3181	13.0446	13.9277	7.83117	16.7758	14.2814	17.1475	5.62491	0.594776	0.000376176	0.00603762	ALDH18A1	aldehyde dehydrogenase 18 family member A1	protein_coding	5832
ENSG00000255449	0.105709	0.161504	0.368876	0.218575	0	0.0693248	0.43927	0.340095	0.117689	-2.96274	0.594742	0.530087	0.685306	AP002812.5	novel transcript, antisense to AAMDC	antisense	NA
ENSG00000171310	7.13384	5.27484	9.80901	9.56878	9.30262	7.48905	9.06516	11.2561	10.4894	5.86819	0.594437	0.000110112	0.00294396	CHST11	carbohydrate sulfotransferase 11	protein_coding	50515
ENSG00000241549	0.145369	0.177678	0.22437	0.300581	0.24365	0.119168	0.201358	0.18188	0.202304	-1.31837	0.593882	0.0771412	0.184302	GUSBP2	glucuronidase, beta pseudogene 2	transcribed_unprocessed_pseudogene	387036
ENSG00000278709	1.47748	0.858668	1.66415	1.78708	1.98315	1.06394	1.21388	1.54307	1.9137	1.96386	0.593	0.012922	0.0531234	NKILA	NF-kappaB interacting lncRNA	antisense	105416157
ENSG00000166997	4.3689	3.10359	4.70181	4.77881	4.4746	2.104	4.13854	3.84827	5.99257	3.39192	0.592962	0.00824143	0.0392653	CNPY4	canopy FGF signaling regulator 4	protein_coding	245812
ENSG00000248103	0.411282	0.754038	2.57598	4.34656	3.19275	0.539446	0.0949484	0.0980157	0.610524	-1.60042	0.592587	0.632874	0.765788	AC008443.3	novel transcript	lincRNA	NA
ENSG00000132541	8.53352	6.80992	9.05077	8.24309	8.45716	3.81141	9.5305	9.80404	9.89276	3.71482	0.592363	0.00775891	0.0374628	RIDA	reactive intermediate imine deaminase A homolog	protein_coding	10247
ENSG00000181333	3.34197	4.87931	4.6605	4.20728	4.26814	4.49728	11.7517	7.48516	9.00391	4.90509	0.592162	0.078016	0.185719	HEPHL1	hephaestin like 1	protein_coding	341208
ENSG00000038295	2.44478	1.24438	2.51934	2.41031	2.47501	1.31896	2.02699	2.0889	2.87781	4.07102	0.592106	0.00655899	0.0335432	TLL1	tolloid like 1	protein_coding	7092
ENSG00000227361	0.509923	0.280465	0.985516	0.316312	0.971629	1.40453	1.37733	0.765598	1.70314	-2.49574	0.591986	0.314078	0.48535	RPS24P7	ribosomal protein S24 pseudogene 7	processed_pseudogene	NA
ENSG00000188610	5.93912	5.39126	4.73603	4.99425	4.19427	1.26124	5.13017	6.31605	6.28987	3.85216	0.591578	0.124428	0.257627	FAM72B	family with sequence similarity 72 member B	protein_coding	653820
ENSG00000196419	75.9438	61.1046	87.0489	86.1431	88.8735	46.9273	83.6357	87.0985	113.96	8.10323	0.591298	0.00122371	0.0119356	XRCC6	X-ray repair cross complementing 6	protein_coding	2547
ENSG00000263843	2.73022	2.42996	3.34186	3.12031	3.43665	1.83608	3.57894	3.57744	3.84652	2.97949	0.59112	0.000403538	0.00628689	AC022211.2		antisense	100287042
ENSG00000277283	1.15018	0.746836	1.0034	1.04048	0.976579	0.553937	1.48115	1.22063	1.49395	1.2207	0.590946	0.0422452	0.120616	AC004812.2	novel transcript, antisense to RAB35	antisense	NA
ENSG00000161682	1.44579	0.986001	1.63672	1.81968	2.41771	1.34666	1.65435	1.99992	1.81959	2.61311	0.590867	0.00240839	0.0180088	FAM171A2	family with sequence similarity 171 member A2	protein_coding	284069
ENSG00000174799	3.88519	3.7372	4.91281	4.88431	4.44475	2.53081	4.97435	5.25338	5.69621	5.26001	0.590436	0.000720071	0.00877138	CEP135	centrosomal protein 135	protein_coding	9662
ENSG00000141448	9.09408	7.58443	10.9081	11.381	10.7443	7.23185	13.4248	16.3751	9.88398	5.38633	0.5903	0.00136168	0.0126826	GATA6	GATA binding protein 6	protein_coding	2627
ENSG00000168393	8.19897	6.45562	8.01199	8.27548	9.54609	3.34298	7.6882	7.62921	9.99424	4.26825	0.589963	0.0137463	0.0552481	DTYMK	deoxythymidylate kinase	protein_coding	1841
ENSG00000214198	0.077254	0.0778998	0.158638	0.143765	0.126758	0.0949948	0.104334	0.124274	0.0989105	-0.324417	0.589644	0.0312409	0.0976673	TTC41P	tetratricopeptide repeat domain 41, pseudogene	transcribed_unitary_pseudogene	NA
ENSG00000138180	33.5328	24.8121	30.0359	29.942	28.4415	11.4156	28.9716	35.2294	40.1253	6.60592	0.589456	0.0338083	0.103111	CEP55	centrosomal protein 55	protein_coding	55165
ENSG00000266783	0.0478327	0.153467	0.231112	0.197808	0.253173	0.164688	0.149075	0.153891	0.0798802	-2.79725	0.589262	0.245284	0.411539	AP005136.2	novel transcript, sense intronic METTL4	sense_intronic	NA
ENSG00000232054	0.280943	0.103015	0.248862	0.145227	0.11896	0.138184	0.350235	0.210904	0.656843	-2.76912	0.589095	0.379999	0.550965	NPM1P34	nucleophosmin 1 pseudogene 34	processed_pseudogene	NA
ENSG00000227220	1.01367	0.464609	0.775471	0.681189	0.751132	0.199431	0.631838	0.815312	0.564272	-1.76144	0.588201	0.311889	0.483154	AL133346.1	novel transcript	antisense	NA
ENSG00000145088	0.793752	0.818578	0.878891	0.937857	0.840249	0.474072	1.2369	1.20086	1.13619	0.721914	0.5876	0.0190561	0.0689935	EAF2	ELL associated factor 2	protein_coding	55840
ENSG00000111816	0.295825	0.245105	0.346644	0.30584	0.321184	0.167889	0.342783	0.39453	0.375797	2.03638	0.587575	0.0138593	0.0555462	FRK	fyn related Src family tyrosine kinase	protein_coding	2444
ENSG00000165304	16.4654	12.4639	17.0682	17.7875	17.8257	6.76352	13.534	15.8364	19.1639	5.60908	0.587532	0.014416	0.0570295	MELK	maternal embryonic leucine zipper kinase	protein_coding	9833
ENSG00000016082	1.90643	1.16507	1.98385	1.82697	1.42834	1.14749	2.59548	2.51129	2.20001	2.37717	0.587415	0.0158533	0.0609058	ISL1	ISL LIM homeobox 1	protein_coding	3670
ENSG00000171823	2.35853	1.88048	2.77384	3.18691	2.98442	2.13667	3.23655	4.16462	2.95558	2.70752	0.587319	0.00118281	0.0116697	FBXL14	F-box and leucine rich repeat protein 14	protein_coding	144699
ENSG00000230002	0.727022	0.568125	0.911778	0.800923	0.555129	0.457248	1.16387	1.16313	0.74307	0.637773	0.586727	0.0603174	0.155184	ALMS1-IT1	ALMS1 intronic transcript 1	sense_intronic	NA
ENSG00000058091	2.68449	2.01036	4.14339	4.3223	4.36743	3.59678	3.2041	4.35377	3.87064	4.64899	0.586577	0.00267233	0.0192133	CDK14	cyclin dependent kinase 14	protein_coding	5218
ENSG00000145050	137.822	149.956	205.948	200.785	180.065	141.336	251.173	246.528	211.613	8.813	0.586555	0.000402329	0.00628346	MANF	mesencephalic astrocyte derived neurotrophic factor	protein_coding	7873
ENSG00000279140	1.56287	2.0359	1.85471	1.87091	1.3932	0.728252	2.56361	2.38178	2.38104	-0.878179	0.586395	0.0958783	0.214447	AL590326.1	novel transcript	TEC	NA
ENSG00000162980	3.32468	3.22919	4.65669	4.83144	4.78484	3.11619	4.63753	4.90753	5.26522	4.88061	0.586257	2.76113e-06	0.0004421	ARL5A	ADP ribosylation factor like GTPase 5A	protein_coding	26225
ENSG00000283453	0.0498772	0.0304813	0.0267768	0.0601601	0.0527989	0.0408874	0.0777236	0.0891494	0.101805	-2.55465	0.585699	0.317114	0.488471	AC244258.1	primase, DNA, polypeptide 2 (58kDa) (PRIM2) pseudogene	transcribed_unprocessed_pseudogene	NA
ENSG00000106868	0.167935	0.0769721	0.193192	0.148817	0.120631	0.1121	0.155769	0.21869	0.200321	-0.613738	0.585527	0.109512	0.235506	SUSD1	sushi domain containing 1	protein_coding	64420
ENSG00000270983	1.26558	2.04731	1.91839	2.07809	1.97017	1.24497	2.32018	1.99594	3.72972	-0.599453	0.585254	0.0632574	0.160564	AL589674.1	ubiquitin-like modifier activating enzyme 2 (UBA2) pseudogene	processed_pseudogene	NA
ENSG00000198134	5.8309	5.83745	5.93118	4.36259	7.06585	3.47175	10.0427	7.40513	12.8126	1.06484	0.585157	0.0971547	0.216655	PTMAP9	prothymosin alpha pseudogene 9	processed_pseudogene	NA
ENSG00000136122	4.1853	3.62028	4.7831	4.51407	4.03073	1.98118	4.14365	5.37431	5.36908	3.7829	0.584947	0.00886813	0.0413417	BORA	bora, aurora kinase A activator	protein_coding	79866
ENSG00000075223	33.8899	23.1816	38.3981	35.3559	30.7102	16.4072	37.9764	34.1338	35.0747	7.5412	0.584439	0.00717736	0.0355292	SEMA3C	semaphorin 3C	protein_coding	10512
ENSG00000247373	0.0151517	0.0972262	0.0902903	0.112786	0.067365	0.0626009	0.0975919	0.0324982	0.0506066	-1.00292	0.58437	0.281955	0.45137	AC055713.1	novel transcript	lincRNA	NA
ENSG00000260822	0.815836	0.552773	0.799798	0.906323	1.00846	0.373858	0.694882	0.782541	0.818029	1.91582	0.584085	0.017284	0.0646075	AC004656.1	novel transcript, overlapping to PDK3	sense_overlapping	NA
ENSG00000128059	4.76026	4.90069	6.60807	6.5142	6.87506	3.99757	7.32207	6.39118	7.17929	5.00457	0.583923	6.14963e-06	0.000602918	PPAT	phosphoribosyl pyrophosphate amidotransferase	protein_coding	5471
ENSG00000161847	2.78031	2.59485	3.72749	3.67636	3.72695	2.30892	3.44825	3.65147	4.96273	4.12111	0.58392	0.000211458	0.0042614	RAVER1	ribonucleoprotein, PTB binding 1	protein_coding	125950
ENSG00000225558	5.58143	1.91221	5.26642	6.76126	5.13253	6.43334	6.03264	6.83213	6.9044	1.37448	0.583717	0.081854	0.192076	UBE2D3P2	ubiquitin conjugating enzyme E2 D3 pseudogene 2	processed_pseudogene	NA
ENSG00000100104	4.25785	3.56234	5.74424	5.91538	5.91541	3.95423	5.29232	5.81837	6.56412	4.53683	0.583365	2.58527e-05	0.00130176	SRRD	SRR1 domain containing	protein_coding	402055
ENSG00000136108	27.8801	22.2192	28.7073	27.7573	25.9621	11.2244	24.745	32.2485	33.1221	6.90231	0.583334	0.0163879	0.0623205	CKAP2	cytoskeleton associated protein 2	protein_coding	26586
ENSG00000081138	0.00517924	0.00791293	0.0250244	0.0178486	0.0146203	0	0	0	0.00192207	-3.54638	0.583241	0.656647	0.782647	CDH7	cadherin 7	protein_coding	1005
ENSG00000111877	0.887404	0.743538	1.23844	1.21012	1.11579	0.754451	1.13464	1.10455	1.32326	3.71864	0.583215	4.83313e-05	0.00185229	MCM9	minichromosome maintenance 9 homologous recombination repair factor	protein_coding	254394
ENSG00000267984	1.14558	1.68023	1.29152	0.947492	1.81903	0.338077	0.714064	1.96568	2.04065	-1.78825	0.583199	0.249179	0.415745	AC008750.4	novel transcript, antisense to ETFB	antisense	NA
ENSG00000106608	3.0343	2.96656	4.62632	4.76682	4.94865	3.00379	4.01435	4.46704	4.20934	4.93956	0.583166	5.97256e-06	0.000601608	URGCP	upregulator of cell proliferation	protein_coding	55665
ENSG00000166845	6.45823	5.80829	6.34111	7.00084	5.83713	2.69815	6.89526	7.15292	9.23346	5.29418	0.58294	0.0219804	0.0763664	C18orf54	chromosome 18 open reading frame 54	protein_coding	162681
ENSG00000196456	0.799457	0.993212	1.16898	1.45729	1.59236	0.910612	1.26765	1.06042	1.70985	1.50441	0.582845	0.0058249	0.031154	ZNF775	zinc finger protein 775	protein_coding	285971
ENSG00000188312	0.517441	0.359273	0.480633	0.484642	0.507078	0.20915	0.50828	0.50547	0.573231	2.21637	0.582555	0.0155588	0.0601861	CENPP	centromere protein P	protein_coding	401541
ENSG00000089723	0.837848	0.567922	0.959788	0.988215	1.05557	0.580424	0.962357	0.95548	0.926231	1.93717	0.582538	0.00194771	0.0157925	OTUB2	OTU deubiquitinase, ubiquitin aldehyde binding 2	protein_coding	78990
ENSG00000164237	1.01893	1.14161	1.68359	1.44358	1.31831	0.579125	1.56035	1.65932	0.588208	1.82263	0.582484	0.110458	0.236856	CMBL	carboxymethylenebutenolidase homolog	protein_coding	134147
ENSG00000197744	1174.16	985.826	1315.05	1083.59	1111.94	683.03	1604.93	1620.16	1700.23	8.6973	0.582123	0.00580322	0.0311028	PTMAP2	prothymosin alpha pseudogene 2	processed_pseudogene	NA
ENSG00000231887	0.0797972	0.109724	0.115666	0.131998	0.0929187	0.0392488	0.124348	0.136923	0.0621884	-1.7008	0.582023	0.136245	0.274906	PRH1	proline rich protein HaeIII subfamily 1	protein_coding	5554
ENSG00000182272	6.83739	7.08717	11.3666	11.8412	13.3601	6.01734	8.10104	6.19516	10.5235	5.05315	0.582022	0.0137235	0.0551889	B4GALNT4	beta-1,4-N-acetyl-galactosaminyltransferase 4	protein_coding	338707
ENSG00000233270	71.8476	50.2827	82.6226	85.622	78.3409	53.2514	82.3003	83.8018	108.622	4.46614	0.581846	0.00102585	0.010746	SNRPEP4	small nuclear ribonucleoprotein polypeptide E pseudogene 4	processed_pseudogene	NA
ENSG00000044459	2.58501	2.08488	2.67877	2.96088	2.53241	1.22015	2.55592	2.81601	3.40307	4.84056	0.581835	0.00675014	0.0341131	CNTLN	centlein	protein_coding	54875
ENSG00000240032	0.353854	0.227062	0.142476	0.439	0.149833	0.0348091	0.257325	0.303586	0.236373	-2.53801	0.581355	0.371105	0.541691	LNCSRLR	lncRNA sorafenib resistance in renal cell carcinoma associated	antisense	109729161
ENSG00000264350	3.3303	3.4599	4.02274	4.47596	3.87792	2.62085	3.57506	7.3811	6.05593	-0.0551141	0.581084	0.0584039	0.151971	SNRPGP2	small nuclear ribonucleoprotein polypeptide G pseudogene 2	processed_pseudogene	NA
ENSG00000260063	0.200706	0.12649	0.222234	0.194532	0.225742	0.111058	0.273665	0.147979	0.237417	-1.19287	0.580958	0.0903255	0.205495	AL512408.1		antisense	101928728
ENSG00000119326	75.1926	53.1506	63.5322	60.5901	54.6765	26.2009	76.6	83.7063	90.5564	7.63603	0.580899	0.0496652	0.135557	CTNNAL1	catenin alpha like 1	protein_coding	8727
ENSG00000075303	2.63177	2.40799	3.27241	2.8638	2.90093	1.48632	3.48811	3.26189	3.22688	3.82938	0.58079	0.00457662	0.0267891	SLC25A40	solute carrier family 25 member 40	protein_coding	55972
ENSG00000131470	8.96078	7.85673	8.87271	9.12302	9.71277	3.04059	7.9517	7.80076	10.7579	4.42596	0.580743	0.0432517	0.122768	PSMC3IP	PSMC3 interacting protein	protein_coding	29893
ENSG00000124795	97.8562	85.3532	112.166	104.625	114.903	62.2282	116.899	124.853	152.704	8.90189	0.58066	0.00111621	0.0112756	DEK	DEK proto-oncogene	protein_coding	7913
ENSG00000070785	7.47278	5.85236	7.92486	7.71816	8.17524	4.08795	8.80239	8.11655	10.1048	4.69857	0.580441	0.0031155	0.0211728	EIF2B3	eukaryotic translation initiation factor 2B subunit gamma	protein_coding	8891
ENSG00000185829	0.13962	0.207429	0.255882	0.358378	0.163088	0.137346	0.290093	0.185874	0.225124	0.136795	0.579651	0.0641007	0.161996	ARL17A	ADP ribosylation factor like GTPase 17A	protein_coding	51326
ENSG00000236285	0.359688	0.43963	0.3862	0.309888	0.539407	0.235887	0.62278	0.289304	1.6018	-1.53381	0.579611	0.268974	0.437524	NPM1P8	nucleophosmin 1 pseudogene 8	processed_pseudogene	NA
ENSG00000161048	0.285357	0.234209	0.422178	0.38421	0.414473	0.208901	0.28266	0.330934	0.336167	1.27999	0.5794	0.00771683	0.0373801	NAPEPLD	N-acyl phosphatidylethanolamine phospholipase D	protein_coding	222236
ENSG00000164941	4.24197	3.94705	6.01007	5.91559	6.11445	3.62696	5.1623	5.55482	6.58694	5.41899	0.579377	1.60457e-05	0.00100134	INTS8	integrator complex subunit 8	protein_coding	55656
ENSG00000178295	1.9749	1.79676	2.1626	2.27861	1.99852	0.75748	1.7806	1.77215	2.62854	4.53118	0.579282	0.0310254	0.0972303	GEN1	GEN1, Holliday junction 5' flap endonuclease	protein_coding	348654
ENSG00000162426	0.0694965	0.103524	0.132915	0.107774	0.0827634	0.0769102	0.198543	0.14906	0.106387	-1.7454	0.579156	0.119054	0.24975	SLC45A1	solute carrier family 45 member 1	protein_coding	50651
ENSG00000261342	0.142457	0.101569	0.203943	0.114551	0.100535	0.0934245	0.13155	0.288574	0.246713	-1.94249	0.579066	0.18449	0.337786	AC006538.1	novel transcript	sense_intronic	NA
ENSG00000139438	0.0269621	0.012358	0.0325681	0.0209062	0.0642184	0.0198922	0.042015	0.11566	0	-3.1969	0.578908	0.517785	0.674758	FAM222A	family with sequence similarity 222 member A	protein_coding	84915
ENSG00000255993	0.751707	0.602948	0.80207	0.699441	0.795741	0.499139	1.34709	0.665075	1.50642	0.106583	0.578861	0.0736165	0.178346	PSMC1P9	proteasome 26S subunit, ATPase 1 pseudogene 9	processed_pseudogene	NA
ENSG00000141384	2.79016	2.2039	2.82356	2.68751	2.67794	1.36321	3.27543	3.81013	3.13226	3.84548	0.578689	0.00733972	0.0360784	TAF4B	TATA-box binding protein associated factor 4b	protein_coding	6875
ENSG00000127586	5.42815	4.5522	5.57326	6.25641	5.3421	2.33614	6.23388	4.39781	7.31808	4.94543	0.578389	0.0213479	0.0747613	CHTF18	chromosome transmission fidelity factor 18	protein_coding	63922
ENSG00000188690	4.71391	3.82177	5.37293	5.35514	5.71445	2.63315	5.14868	4.90855	6.00708	5.55932	0.578255	0.000964228	0.010348	UROS	uroporphyrinogen III synthase	protein_coding	7390
ENSG00000100629	2.59156	2.06983	2.52753	2.52478	2.50322	1.01607	2.15716	2.72774	3.58057	4.55487	0.578214	0.0273701	0.0892282	CEP128	centrosomal protein 128	protein_coding	145508
ENSG00000149428	89.25	106.361	149.562	141.736	145.385	107.562	165.574	160.348	140.848	9.98687	0.578144	0.000305369	0.0053502	HYOU1	hypoxia up-regulated 1	protein_coding	10525
ENSG00000273004	1.80155	1.25389	2.31046	2.55237	1.7305	1.21429	2.07952	2.28981	1.67143	0.537117	0.57789	0.0166157	0.0629147	AL078644.1	novel transcript	lincRNA	NA
ENSG00000143799	34.0541	27.3225	31.6418	31.6939	32.4592	14.2556	35.134	36.3741	46.4771	7.87338	0.577819	0.0194416	0.0699665	PARP1	poly(ADP-ribose) polymerase 1	protein_coding	142
ENSG00000120539	10.0118	8.0313	11.6289	11.1222	12.8291	6.13083	10.5014	9.57357	16.1696	5.29694	0.577693	0.00468086	0.0271692	MASTL	microtubule associated serine/threonine kinase like	protein_coding	84930
ENSG00000215283	0.363013	0.332771	0.617136	0.542104	0.768556	0.396779	0.251415	0.519073	0.808306	-1.64571	0.577498	0.15194	0.295848	HMGB3P24	high mobility group box 3 pseudogene 24	processed_pseudogene	NA
ENSG00000104290	0.686028	0.675582	1.03016	1.10621	1.11918	0.707076	0.969789	0.971846	0.9846	3.68025	0.577477	3.28274e-05	0.00147027	FZD3	frizzled class receptor 3	protein_coding	7976
ENSG00000235065	2.95777	2.22719	4.21075	4.25923	4.24926	4.78006	5.7065	5.32442	4.76305	0.973509	0.577349	0.0255774	0.085034	RPL24P2	ribosomal protein L24 pseudogene 2	processed_pseudogene	NA
ENSG00000265168	8.50306	7.94903	8.20326	5.83161	7.84259	2.98143	9.79561	9.11891	14.3406	1.25217	0.576939	0.104401	0.227647	AC005726.4	novel transcript, antisense to ALDOC	antisense	NA
ENSG00000167815	20.0059	16.2514	20.8498	19.9768	19.5409	9.13842	22.6389	23.036	23.0471	5.36416	0.576904	0.00622887	0.0324524	PRDX2	peroxiredoxin 2	protein_coding	7001
ENSG00000223839	0.012666	0.0145135	0.00509985	0.0294634	0.010056	0.00622987	0.0296062	0.0203751	0.0246775	-2.84607	0.576565	0.377118	0.548114	FAM95B1	family with sequence similarity 95 member B1	lincRNA	100133036
ENSG00000267679	1.07829	0.285555	0.0964808	0.668878	0.710239	0.117859	0.721907	0.385463	1.73404	-0.854181	0.576505	0.49549	0.655934	EIF5AP2	eukaryotic translation initiation factor 5A pseudogene 2	processed_pseudogene	NA
ENSG00000130204	8.79825	8.79154	10.9522	11.1582	13.1465	6.59035	10.743	10.7398	15.637	5.31192	0.576347	0.0007531	0.00894578	TOMM40	translocase of outer mitochondrial membrane 40	protein_coding	10452
ENSG00000042088	3.35611	2.49297	3.58834	3.32394	3.36931	1.73197	3.46144	3.72016	4.48554	4.39673	0.576312	0.0044797	0.0264095	TDP1	tyrosyl-DNA phosphodiesterase 1	protein_coding	55775
ENSG00000049759	2.97523	1.93551	3.01628	3.11756	3.04453	1.51712	2.76237	3.41576	3.09158	5.55655	0.576272	0.0046327	0.027003	NEDD4L	neural precursor cell expressed, developmentally down-regulated 4-like, E3 ubiquitin protein ligase	protein_coding	23327
ENSG00000260060	0.512005	0.248479	0.363801	0.280238	0.446351	0.0888823	0.250308	0.322993	0.469436	-1.9767	0.576074	0.244571	0.410764	AC009088.1	novel transcript, antisense to PYCARD	antisense	NA
ENSG00000238247	1.07173	0.774048	1.00688	0.990497	1.10013	0.702851	1.45077	1.11452	2.24175	0.805627	0.575946	0.052013	0.140196	AC006210.2	pseudogene similar to part of radixin (RDX)	processed_pseudogene	NA
ENSG00000147130	3.3954	3.04602	4.0225	4.27918	3.74022	1.88416	4.17556	4.07314	3.82058	4.64467	0.575888	0.00139431	0.0128205	ZMYM3	zinc finger MYM-type containing 3	protein_coding	9203
ENSG00000258925	0.628703	1.01543	0.843804	1.02141	0.823991	0.647914	1.36848	1.22005	1.83321	-0.152026	0.575807	0.0749712	0.180606	NPM1P5	nucleophosmin 1 pseudogene 5	processed_pseudogene	NA
ENSG00000163611	0.180082	0.0984683	0.198443	0.212309	0.190631	0.0901284	0.157542	0.159243	0.13366	0.320038	0.575569	0.032376	0.100188	SPICE1	spindle and centriole associated protein 1	protein_coding	152185
ENSG00000182866	0.0525959	0.0551019	0.0544557	0.0466084	0.0795384	0.0147827	0.0624458	0.0644631	0.0334609	-2.72096	0.575195	0.469389	0.633416	LCK	LCK proto-oncogene, Src family tyrosine kinase	protein_coding	3932
ENSG00000114904	3.69002	3.67409	5.62689	5.59255	5.27334	3.6029	4.75102	5.55282	5.96127	4.96422	0.575063	5.69584e-06	0.000591841	NEK4	NIMA related kinase 4	protein_coding	6787
ENSG00000224281	0.294674	0.180083	0.237295	0.253875	0.320601	0.120781	0.399666	0.351129	0.173148	-0.421467	0.574978	0.0985514	0.218787	SLC25A5-AS1	SLC25A5 antisense RNA 1	processed_transcript	100303728
ENSG00000257390	0.118808	0.136137	0.135538	0.112594	0.125767	0.0292182	0.102854	0.127413	0.121249	-1.77436	0.573601	0.182878	0.335792	AC023055.1	novel protein	protein_coding	NA
ENSG00000277053	3.01947	2.64449	3.68659	3.78293	3.43866	1.9802	4.01458	3.94212	3.57529	4.65358	0.572856	0.00027931	0.00504612	GTF2IP1	general transcription factor IIi pseudogene 1	transcribed_unprocessed_pseudogene	2970
ENSG00000175063	48.1085	43.0634	53.0684	56.0502	51.9592	24.5069	48.0327	56.5513	66.7879	6.05651	0.57262	0.00595322	0.0315884	UBE2C	ubiquitin conjugating enzyme E2 C	protein_coding	11065
ENSG00000175792	15.2504	11.1739	13.83	13.9405	14.661	5.46118	12.3744	13.3311	20.065	6.55179	0.57222	0.0375177	0.110918	RUVBL1	RuvB like AAA ATPase 1	protein_coding	8607
ENSG00000121621	5.28852	4.05473	4.92093	5.17307	4.67095	1.81344	4.61189	5.14129	5.8759	4.47664	0.571933	0.030301	0.0956267	KIF18A	kinesin family member 18A	protein_coding	81930
ENSG00000270055	1.10982	1.03692	1.49525	1.74315	1.20872	0.850298	1.9844	1.16731	1.4138	1.58852	0.571893	0.0120012	0.0506661	AC127502.2	novel transcript	sense_intronic	NA
ENSG00000103707	3.4065	2.82116	4.38557	3.98284	4.39536	2.15012	3.50093	3.80218	4.46806	3.68467	0.571725	0.000941979	0.0101578	MTFMT	mitochondrial methionyl-tRNA formyltransferase	protein_coding	123263
ENSG00000171428	0.688976	0.508166	1.00123	0.876049	0.922148	0.79461	0.929658	0.985169	1.11091	1.50066	0.5716	0.00473791	0.0274295	NAT1	N-acetyltransferase 1	protein_coding	9
ENSG00000262959	0.0927476	1.10527	0.858911	0.671213	0.736355	0.364948	0.770819	0.19893	0.309776	-1.90652	0.571581	0.433171	0.601056	RPL23AP86	ribosomal protein L23a pseudogene 86	processed_pseudogene	NA
ENSG00000161692	1.4289	1.3002	1.7161	1.64787	1.468	0.763252	1.66315	1.57757	2.01297	3.46509	0.571468	0.00523785	0.0291044	DBF4B	DBF4 zinc finger B	protein_coding	80174
ENSG00000152818	9.62368	8.02668	12.3814	12.2957	11.044	6.27807	10.5867	13.0584	10.8884	7.23103	0.570873	0.000237021	0.00459127	UTRN	utrophin	protein_coding	7402
ENSG00000260810	0.106758	0.163107	0.343882	0.257536	0.376707	0.280053	0.221816	0.457963	0.0792382	-2.47875	0.570809	0.315982	0.487268	AL135818.2	novel transcript	lincRNA	NA
ENSG00000170396	1.03154	1.27386	1.59249	1.70744	1.75959	1.07783	1.71572	1.68516	1.59472	2.87026	0.570441	0.000324283	0.00550974	ZNF804A	zinc finger protein 804A	protein_coding	91752
ENSG00000270157	0.162734	0.447532	0.56787	0.616894	0.401957	0.346849	0.366295	0.436302	0.332158	-1.44378	0.570375	0.133623	0.271506	AC004918.3	novel transcript	sense_intronic	NA
ENSG00000068878	13.8829	10.9725	16.2911	16.6374	15.2019	10.2902	17.2602	18.7373	19.7001	7.32694	0.569872	0.000164564	0.00366983	PSME4	proteasome activator subunit 4	protein_coding	23198
ENSG00000049192	3.95637	2.95296	5.76119	6.52451	5.21113	5.80765	6.59569	5.65931	6.66416	5.51447	0.56981	0.00901648	0.0417948	ADAMTS6	ADAM metallopeptidase with thrombospondin type 1 motif 6	protein_coding	11174
ENSG00000117519	17.2471	10.7454	16.8857	17.5842	19.0247	11.5311	19.7633	21.1223	20.6386	5.64999	0.569771	0.00345422	0.0224731	CNN3	calponin 3	protein_coding	1266
ENSG00000135315	1.90201	1.67213	2.80865	2.64872	2.63444	1.34805	1.88071	1.91198	2.72477	3.56705	0.569484	0.00428597	0.025733	CEP162	centrosomal protein 162	protein_coding	22832
ENSG00000110881	1.3887	1.10087	1.5438	1.46731	1.34985	0.83769	1.84644	1.62509	1.93503	3.1002	0.569443	0.00323971	0.0216495	ASIC1	acid sensing ion channel subunit 1	protein_coding	41
ENSG00000261485	0.315692	0.476646	0.687891	0.883145	0.491448	0.347086	0.945302	0.438132	0.227421	-0.644079	0.569415	0.185133	0.338613	PAN3-AS1	PAN3 antisense RNA 1	antisense	NA
ENSG00000279267	0.270294	0.39419	0.534263	0.393764	0.390174	0.265892	0.59989	0.395279	0.45139	-0.232765	0.568669	0.0362467	0.108091	AL078621.3	TEC	TEC	NA
ENSG00000263563	1.53432	0.848968	1.68081	1.65772	1.79979	0.775063	1.39292	1.31932	1.12341	1.32501	0.568488	0.0291468	0.0930652	UBBP4	ubiquitin B pseudogene 4	transcribed_unprocessed_pseudogene	23666
ENSG00000135002	4.51679	3.64221	6.13857	5.86055	6.398	4.41776	6.19147	6.22493	6.27503	4.38874	0.56847	2.36349e-05	0.00123148	RFK	riboflavin kinase	protein_coding	55312
ENSG00000177842	0.265273	0.27357	0.304408	0.274254	0.351016	0.176143	0.454713	0.469402	0.295337	0.169397	0.568344	0.037611	0.11109	ZNF620	zinc finger protein 620	protein_coding	253639
ENSG00000196544	3.20545	2.76871	4.15046	3.86798	4.33177	2.78904	4.86853	4.43023	4.36056	3.2661	0.568332	7.16427e-05	0.00223993	BORCS6	BLOC-1 related complex subunit 6	protein_coding	54785
ENSG00000239306	4.4607	4.4571	5.87054	6.13358	5.46403	2.67044	6.13021	4.97512	4.98751	4.29997	0.568042	0.00210809	0.0166517	RBM14	RNA binding motif protein 14	protein_coding	10432
ENSG00000099194	571.845	462.618	633.164	577.815	573.817	287.052	618.569	602.921	778.325	11.5635	0.567472	0.0058675	0.0313073	SCD	stearoyl-CoA desaturase	protein_coding	6319
ENSG00000075391	7.59496	5.54886	9.43037	9.68537	7.94882	6.30835	10.1726	9.33066	10.8651	7.03153	0.567448	0.000378495	0.0060452	RASAL2	RAS protein activator like 2	protein_coding	9462
ENSG00000161618	4.12283	4.30937	5.03445	5.2512	5.79434	3.05107	6.20288	5.14579	6.52717	4.57321	0.567351	0.000483139	0.00694505	ALDH16A1	aldehyde dehydrogenase 16 family member A1	protein_coding	126133
ENSG00000094841	3.12604	2.11664	3.59722	3.40632	3.97663	2.29761	3.31212	3.67626	4.09332	3.23182	0.567302	0.000929994	0.0100952	UPRT	uracil phosphoribosyltransferase homolog	protein_coding	139596
ENSG00000196951	0.541323	0.41034	0.687407	0.710324	0.528953	0.307215	0.594806	0.558201	0.567901	0.406843	0.567277	0.0159439	0.0611232	SCOC-AS1	SCOC antisense RNA 1	antisense	100129858
ENSG00000165733	22.5577	21.6069	31.7261	30.899	32.3983	20.6942	30.1007	29.921	37.583	7.80643	0.56717	6.10834e-06	0.000602918	BMS1	BMS1, ribosome biogenesis factor	protein_coding	9790
ENSG00000274828	0.33903	0.288587	0.399771	0.375544	0.61524	0.285865	0.402522	0.545378	0.431374	-0.264911	0.567152	0.0413668	0.118761	AC068473.5	novel transcript	lincRNA	NA
ENSG00000226125	0.163473	0.0705194	0.108411	0.0795327	0.111973	0.0283783	0.159836	0.0825	0.107058	-1.83297	0.567091	0.218414	0.379343	LINC01907	long intergenic non-protein coding RNA 1907	lincRNA	151475
ENSG00000272072	0.40574	0.216964	0.490101	0.349563	0.32213	0.365871	0.66739	0.398866	0.790513	-1.70062	0.567014	0.178437	0.33096	AC004492.1	novel transcript, antisense to HBP1	antisense	NA
ENSG00000227398	0.128053	0.117385	0.25161	0.301846	0.254843	0.231781	0.223491	0.208739	0.136863	-0.0458357	0.567012	0.0686467	0.169668	KIF9-AS1	KIF9 antisense RNA 1	antisense	NA
ENSG00000232611	0.0415643	0.0762033	0.100413	0.171886	0.0791984	0.0572424	0.103632	0.0356598	0.0740396	-2.28121	0.566569	0.261921	0.430515	AL683813.1	novel transcript	lincRNA	NA
ENSG00000267041	0.233305	0.257814	0.355162	0.297374	0.345083	0.150907	0.20585	0.298186	0.394954	1.11651	0.56624	0.0291528	0.0930652	ZNF850	zinc finger protein 850	protein_coding	342892
ENSG00000172893	20.6616	17.1491	24.2728	23.2877	22.0124	14.968	26.7212	28.7356	30.9529	6.60487	0.565897	0.000584711	0.00777424	DHCR7	7-dehydrocholesterol reductase	protein_coding	1717
ENSG00000135245	1.66043	2.04428	2.42046	2.2805	2.59164	1.72877	2.84556	2.8465	3.27891	2.30826	0.56579	0.00337913	0.0221467	HILPDA	hypoxia inducible lipid droplet associated	protein_coding	29923
ENSG00000268902	0.648634	0.658304	1.06332	0.838242	0.514972	0.25067	0.577581	0.670769	0.670561	-0.505237	0.56553	0.128398	0.263612	CSAG2	CSAG family member 2	protein_coding	102723547
ENSG00000100242	13.5551	11.5753	14.7421	15.6889	14.9385	7.0171	14.9214	16.8713	14.648	6.51036	0.565518	0.00268386	0.0192612	SUN2	Sad1 and UNC84 domain containing 2	protein_coding	25777
ENSG00000234801	1.11101	0.876346	1.31081	0.961641	1.58636	1.0675	1.6105	1.08065	3.45188	0.367059	0.565349	0.132064	0.268895	MORF4	mortality factor 4 (pseudogene)	processed_pseudogene	NA
ENSG00000232676	0.714256	0.736596	0.880739	0.923046	0.94512	0.461097	0.904333	0.885673	1.06855	-0.144769	0.565289	0.0153788	0.0596568	ADH5P2	alcohol dehydrogenase 5 (class III), chi polypeptide, pseudogene 2	processed_pseudogene	NA
ENSG00000173852	6.04627	5.28613	8.23183	8.96537	9.02324	5.53503	7.61391	7.89416	8.17745	5.57836	0.565083	1.04189e-05	0.000793599	DPY19L1	dpy-19 like C-mannosyltransferase 1	protein_coding	23333
ENSG00000196208	0.292266	0.210241	0.321981	0.297964	0.335169	0.0898458	0.160247	0.204603	0.298273	1.41429	0.564799	0.117834	0.247827	GREB1	growth regulating estrogen receptor binding 1	protein_coding	9687
ENSG00000234602	0.539919	0.505937	0.531406	0.533389	0.508041	0.188845	0.860052	0.656227	0.360664	0.145032	0.564791	0.152999	0.297283	MCIDAS	multiciliate differentiation and DNA synthesis associated cell cycle protein	protein_coding	345643
ENSG00000249592	1.78405	3.25625	3.47621	3.78771	2.68108	1.42593	3.01176	2.15242	3.2099	2.07119	0.56471	0.0432913	0.122809	AC139887.2		antisense	100129917
ENSG00000231503	6.9609	7.57743	8.23304	7.87124	8.82704	4.13705	7.83406	8.47595	13.9657	1.45567	0.564512	0.0289461	0.0926853	PTMAP4	prothymosin alpha pseudogene 4	processed_pseudogene	NA
ENSG00000168439	26.0902	21.4228	35.0398	35.4393	38.9671	23.0209	28.1005	29.1585	43.6395	7.22475	0.564247	0.000706942	0.0086744	STIP1	stress induced phosphoprotein 1	protein_coding	10963
ENSG00000130695	4.90549	5.0064	6.24744	6.6495	6.31298	3.83746	6.81851	6.54199	8.0347	4.99109	0.563562	0.000140333	0.00335517	CEP85	centrosomal protein 85	protein_coding	64793
ENSG00000277945	7.08472	5.1956	8.18862	13.0981	5.73509	3.44367	11.5164	3.66484	6.2173	0.861838	0.56333	0.232471	0.396668	AC107308.1	novel transcript, sense intronic to HMGA2	sense_intronic	NA
ENSG00000078043	1.02918	1.00774	1.44431	1.42215	1.43646	0.880058	1.52719	1.34319	1.43426	4.48445	0.563196	1.11242e-05	0.00082131	PIAS2	protein inhibitor of activated STAT 2	protein_coding	9063
ENSG00000213062	1.15665	0.908818	1.77414	1.85065	1.25355	1.1649	1.54492	1.50622	1.59433	0.429769	0.563047	0.0132874	0.0539662	AL021068.1	novel transcript	lincRNA	NA
ENSG00000276408	1.0516	0.654139	0.846835	1.43666	0.715631	0.517238	1.24854	1.00693	1.29622	-0.702301	0.562566	0.0850016	0.197216	AC025287.2	novel transcript	lincRNA	NA
ENSG00000095209	4.02101	3.7625	5.35196	5.33012	5.23386	3.28807	5.66217	5.60651	5.42406	4.42255	0.562023	1.19287e-05	0.000849725	TMEM38B	transmembrane protein 38B	protein_coding	55151
ENSG00000105290	2.6694	1.57263	2.82379	2.35538	2.90567	0.857307	2.20284	2.1121	1.3981	2.86947	0.561933	0.0806128	0.19022	APLP1	amyloid beta precursor like protein 1	protein_coding	333
ENSG00000236334	0.0715691	0.101392	0.0838302	0.0672655	0.192848	0.0704035	0.114906	0.0976852	0.268014	-1.48772	0.561625	0.223892	0.386462	PPIAL4G	peptidylprolyl isomerase A like 4G	protein_coding	644591
ENSG00000157021	4.17197	3.4368	4.99402	5.79953	4.56557	2.71753	5.5348	4.9276	4.33094	2.00924	0.561362	0.00754439	0.0367753	FAM92A1P1	family with sequence similarity 92 member A1 pseudogene 1	unprocessed_pseudogene	NA
ENSG00000198312	0.198438	0.0779598	0.639193	0.117232	0.480142	0.641392	0.294501	0.121606	0.757463	-1.86791	0.560928	0.495194	0.655784	BMS1P9	BMS1, ribosome biogenesis factor pseudogene 9	unprocessed_pseudogene	NA
ENSG00000277406	0.735876	0.517694	0.992238	0.725403	1.21376	1.02692	1.38673	1.04611	1.25749	0.559584	0.560917	0.0732384	0.177738	SEC22B4P	SEC22 homolog B4, pseudogene	transcribed_unprocessed_pseudogene	NA
ENSG00000245958	0.809733	1.03506	1.34397	1.16735	1.14289	0.761144	1.58894	1.18679	1.25208	2.59917	0.560733	0.00204176	0.0162978	AC093752.1		transcribed_unprocessed_pseudogene	645513
ENSG00000285410	1.55796	1.20696	1.41483	1.67198	1.65819	0.762129	2.09791	1.77068	1.48943	3.13957	0.560146	0.012429	0.0518625	GABPB1-IT1	GABPB1 intronic transcript	sense_intronic	55056
ENSG00000167550	2.02262	1.30145	2.1456	2.39269	1.87346	1.0331	1.73756	1.81454	2.49001	1.19593	0.559752	0.0180394	0.0664638	RHEBL1	RHEB like 1	protein_coding	121268
ENSG00000175643	3.39852	2.40619	2.6422	3.17079	2.998	1.19593	3.15028	3.37057	3.84519	3.44289	0.559646	0.0380608	0.112014	RMI2	RecQ mediated genome instability 2	protein_coding	116028
ENSG00000107614	0.438181	0.373297	0.462168	0.487484	0.41343	0.182725	0.445316	0.416285	0.540865	2.23857	0.55945	0.0265733	0.0875357	TRDMT1	tRNA aspartic acid methyltransferase 1	protein_coding	1787
ENSG00000245614	0.106924	0.080195	0.133069	0.100494	0.123477	0.133869	0.252454	0.156366	0.227261	-1.42821	0.559217	0.132933	0.270378	DDX11-AS1	DDX11 antisense RNA 1	antisense	100506660
ENSG00000131389	4.97266	3.47173	4.2516	4.31141	3.94475	1.85979	5.24172	4.7363	5.93552	5.08669	0.558997	0.0373136	0.110411	SLC6A6	solute carrier family 6 member 6	protein_coding	6533
ENSG00000111554	1.14159	1.17291	1.83244	1.7862	1.50855	0.968494	1.74711	1.3352	1.45436	3.13278	0.558371	0.00158432	0.0139132	MDM1	Mdm1 nuclear protein	protein_coding	56890
ENSG00000143641	41.791	32.0602	43.5711	43.3533	43.7143	23.3728	50.006	50.4887	47.833	8.37609	0.558162	0.00153462	0.0136229	GALNT2	polypeptide N-acetylgalactosaminyltransferase 2	protein_coding	2590
ENSG00000219039	0.576139	1.00827	0.843552	0.595644	1.10889	0.412186	1.14265	0.842546	1.28286	-1.37065	0.557758	0.271211	0.439779	AC005102.1	THO complex 4 (THOC4) pseudogene	processed_pseudogene	NA
ENSG00000101452	3.80649	3.69463	5.36836	5.24013	5.21999	3.47417	5.35012	5.05907	6.13585	4.59835	0.557717	9.38598e-06	0.000746559	DHX35	DEAH-box helicase 35	protein_coding	60625
ENSG00000185453	5.12332	6.50521	6.26936	7.9175	8.31925	4.89514	8.35194	8.60023	9.52395	4.70583	0.557467	0.00111801	0.0112756	ZSWIM9	zinc finger SWIM-type containing 9	protein_coding	374920
ENSG00000159593	15.9344	12.4458	17.8971	17.8112	18.1874	11.093	18.3364	19.4993	23.6866	6.42393	0.557325	0.000483147	0.00694505	NAE1	NEDD8 activating enzyme E1 subunit 1	protein_coding	8883
ENSG00000155666	0.223614	0.170821	0.245098	0.314668	0.28274	0.171089	0.277475	0.186519	0.401095	0.0572547	0.557039	0.0697863	0.171799	KDM8	lysine demethylase 8	protein_coding	79831
ENSG00000205903	7.10639	7.951	10.291	12.2256	11.5994	7.43235	11.6345	10.0426	10.5266	5.76047	0.556991	1.34367e-05	0.000908037	ZNF316	zinc finger protein 316	protein_coding	100131017
ENSG00000261270	3.08907	4.20931	5.14321	5.99888	3.88867	2.42279	5.98459	3.4471	4.0898	1.11686	0.556965	0.0290148	0.0928224	AC012181.2	novel transcript, sense intronic to HERPUD1	sense_intronic	NA
ENSG00000198237	0.277437	0.399652	1.18091	0.28683	0.293689	0.194942	0.329394	0.595062	0.220628	-1.97518	0.556809	0.314618	0.48579	AC131392.1	glucuronidase, beta (GUSB) pseudogene	unprocessed_pseudogene	NA
ENSG00000186575	6.99111	5.2219	8.11504	8.18644	8.41555	5.30767	8.55691	8.36053	9.478	5.76146	0.556548	9.68362e-05	0.00272414	NF2	neurofibromin 2	protein_coding	4771
ENSG00000077514	5.32009	4.53867	6.14749	6.23011	6.59125	3.25746	5.62623	5.12901	8.65632	5.04546	0.556123	0.00575302	0.0309167	POLD3	DNA polymerase delta 3, accessory subunit	protein_coding	10714
ENSG00000180881	0.251295	0.23036	0.277872	0.236537	0.238223	0.0922397	0.276648	0.245362	0.279774	0.71835	0.555999	0.0604885	0.155535	CAPS2	calcyphosine 2	protein_coding	84698
ENSG00000236184	0.653959	0.517731	0.742056	1.22927	0.786667	0.672549	1.38963	0.637566	0.860448	-0.648443	0.555695	0.110347	0.236763	TCEA1P4	transcription elongation factor A1 pseudogene 4	processed_pseudogene	NA
ENSG00000278467	0.394056	1.20409	0.775685	0.814794	1.29777	0.47378	1.45554	0.798237	0.633698	-1.13434	0.555535	0.189309	0.343982	AC138393.3	novel transcript	lincRNA	NA
ENSG00000278376	0.133165	0.122071	0.117958	0.220277	0.183255	0.104797	0.290515	0.128528	0.192733	-1.64667	0.555262	0.125639	0.259507	AP004609.3	novel transcript	lincRNA	NA
ENSG00000092201	32.6347	30.5817	40.8045	38.9155	41.7364	22.3535	38.4116	38.14	51.332	8.08603	0.554603	0.00048237	0.00694505	SUPT16H	SPT16 homolog, facilitates chromatin remodeling subunit	protein_coding	11198
ENSG00000279458	0.335006	0.204731	0.509573	0.50028	0.275824	0.2197	0.541375	0.239513	0.248648	-2.18676	0.554539	0.186069	0.339572	AC244230.1	novel transcript	processed_transcript	NA
ENSG00000196604	0.00596061	0.00546404	0	0	0.00630978	0.00586354	0.0681151	0.0639233	0.0132723	-4.7574	0.55436	0.627973	0.762593	POTEF	POTE ankyrin domain family member F	protein_coding	728378
ENSG00000174740	0.647204	0.399968	0.66758	0.774369	0.600439	0.350522	1.12563	0.639488	0.356227	1.08982	0.554355	0.103103	0.225693	PABPC5	poly(A) binding protein cytoplasmic 5	protein_coding	140886
ENSG00000105088	0.280988	0.0919926	0.177787	0.176376	0.0637389	0.0789749	0.260633	0.269053	0.312832	-1.16365	0.554201	0.299169	0.470251	OLFM2	olfactomedin 2	protein_coding	93145
ENSG00000143847	0.188672	0.241662	0.29138	0.374087	0.320106	0.137293	0.27924	0.130272	0.313643	1.17198	0.553857	0.108784	0.234472	PPFIA4	PTPRF interacting protein alpha 4	protein_coding	8497
ENSG00000178977	0.807354	0.46394	0.756887	0.498321	0.510238	0.189661	0.86377	0.671986	0.442718	0.179103	0.553321	0.179681	0.332333	LINC00324	long intergenic non-protein coding RNA 324	lincRNA	284029
ENSG00000214810	1.29071	1.03529	1.94885	1.83481	1.19553	1.19034	1.17327	1.3842	3.77209	-1.0611	0.553236	0.152635	0.296944	CYCSP55	cytochrome c, somatic pseudogene 55	processed_pseudogene	NA
ENSG00000275160	2.00195	1.67898	2.74405	2.81835	3.74245	3.14257	3.89401	4.15685	2.41851	0.766732	0.553143	0.0614292	0.157099	AL354718.1	ribosomal protein L7a (RPL7A) pseudogene	processed_pseudogene	NA
ENSG00000166105	0.0112189	0	0.0429132	0.0144984	0.0207831	0.129675	0.0174824	0.00601572	0.0124903	-2.53107	0.553073	0.605982	0.745238	GLB1L3	galactosidase beta 1 like 3	protein_coding	112937
ENSG00000198176	22.4661	18.9039	24.8475	27.6293	31.009	17.0007	25.701	25.9631	36.5177	6.65446	0.552793	0.00066888	0.0084188	TFDP1	transcription factor Dp-1	protein_coding	7027
ENSG00000231177	0.358943	0.190497	0.334689	0.703128	0.219982	0.111504	0.176634	0.22286	0.294458	-1.4724	0.552471	0.245395	0.41163	LINC00852	long intergenic non-protein coding RNA 852	antisense	84657
ENSG00000138796	1.74368	1.60412	2.02933	1.86495	1.97547	0.935237	2.13924	2.09258	2.05453	4.47266	0.55241	0.00315395	0.0213024	HADH	hydroxyacyl-CoA dehydrogenase	protein_coding	3033
ENSG00000272269	3.20521	1.37397	2.35826	2.47933	2.53862	1.45174	2.7309	2.91804	3.46576	1.41243	0.55189	0.0489635	0.134336	AL138724.1		antisense	NA
ENSG00000213432	0.497244	0.580134	0.509627	0.794485	1.05274	0.533614	1.03314	0.48478	1.3085	-1.46459	0.551871	0.159246	0.305965	RPL17P34	ribosomal protein L17 pseudogene 34	processed_pseudogene	NA
ENSG00000233369	5.27624	4.03376	5.90026	6.36761	5.76929	3.20719	6.31904	5.77021	5.82002	4.30363	0.551707	0.000719348	0.00877138	GTF2IP4	general transcription factor IIi pseudogene 4	transcribed_processed_pseudogene	100093631
ENSG00000137338	4.40258	4.22869	5.93058	5.73137	6.03121	3.45515	5.96094	5.7369	5.86561	4.02927	0.551419	9.29506e-05	0.00265219	PGBD1	piggyBac transposable element derived 1	protein_coding	84547
ENSG00000186684	1.36307	1.17782	1.80842	2.05029	1.8746	1.01115	1.60175	1.77332	1.29364	2.82944	0.550838	0.00305695	0.020918	CYP27C1	cytochrome P450 family 27 subfamily C member 1	protein_coding	339761
ENSG00000070950	4.22868	3.33956	4.5828	4.78042	4.50681	2.66836	4.53486	5.0551	6.25188	4.9863	0.550816	0.00145465	0.0131533	RAD18	RAD18, E3 ubiquitin protein ligase	protein_coding	56852
ENSG00000197362	1.36524	1.68039	2.45204	2.00618	2.27337	1.49391	2.54976	2.11393	1.90422	2.67226	0.550296	0.0011077	0.011237	ZNF786	zinc finger protein 786	protein_coding	136051
ENSG00000213070	31.2554	23.9596	33.9871	28.2364	34.6851	16.343	33.2983	31.6295	42.3643	4.16732	0.550227	0.00732128	0.0359976	HMGB3P6	high mobility group box 3 pseudogene 6	processed_pseudogene	NA
ENSG00000162946	0.0874764	0.0997905	0.112709	0.0904379	0.0740805	0.036333	0.0848179	0.139676	0.116868	0.260021	0.550045	0.112429	0.239743	DISC1	DISC1 scaffold protein	protein_coding	27185
ENSG00000179222	23.124	16.8587	24.1356	24.3467	23.631	13.6567	26.4532	24.9062	30.4572	7.10338	0.549848	0.00160457	0.0139629	MAGED1	MAGE family member D1	protein_coding	9500
ENSG00000177383	10.6426	9.09523	13.9174	13.4603	14.675	10.6653	13.8601	14.0611	19.7193	4.33808	0.549661	0.00230913	0.0175439	MAGEF1	MAGE family member F1	protein_coding	64110
ENSG00000228407	1.3282	0.744058	1.36668	1.06802	0.624891	0.725872	1.22651	1.4244	3.3682	-1.34547	0.549638	0.256457	0.424188	AL139156.2	pseudogene similar to part of alcohol dehydrogenase 5 (class III), chi polypeptidem (ADH5)	processed_pseudogene	NA
ENSG00000086205	0.236186	0.156368	0.353976	0.406971	0.409758	0.103262	0.258997	0.211077	0.0365213	-0.174617	0.549548	0.463711	0.628349	FOLH1	folate hydrolase 1	protein_coding	2346
ENSG00000213290	0.557975	0.284162	0.565819	0.405943	0.437527	0.223621	0.644069	0.332438	0.575195	-0.924845	0.549477	0.147362	0.2896	PGK1P2	phosphoglycerate kinase 1, pseudogene 2	processed_pseudogene	NA
ENSG00000267328	0.114037	0.452994	0.183664	0.353694	0.0804784	0.0373934	0.236939	0.203828	0.296243	-2.83102	0.549289	0.398321	0.567866	AC002398.2	novel transcript	antisense	NA
ENSG00000146757	1.73589	1.6764	2.47936	2.51104	2.54841	1.54599	1.89983	2.20636	3.00629	3.00479	0.54889	0.00146475	0.0132064	ZNF92	zinc finger protein 92	protein_coding	168374
ENSG00000185813	7.88986	6.579	8.60322	8.61202	8.31738	4.65181	8.40813	8.87091	12.4815	5.84242	0.548588	0.00645692	0.0332292	PCYT2	phosphate cytidylyltransferase 2, ethanolamine	protein_coding	5833
ENSG00000182568	2.19281	2.3017	3.94599	3.57853	3.74333	2.69821	3.21297	3.59968	2.94333	5.35573	0.548523	0.000261279	0.00486709	SATB1	SATB homeobox 1	protein_coding	6304
ENSG00000112096	6.93337	6.57747	8.52564	7.74841	6.92891	2.87602	6.43326	6.51874	8.78775	6.76394	0.548336	0.0288734	0.0925513	SOD2	superoxide dismutase 2	protein_coding	6648
ENSG00000224785	0.848797	0.573997	0.952447	1.22279	0.8396	0.752845	1.35882	1.01473	0.975974	0.75255	0.547901	0.034284	0.104163	AC006026.1	ATP-binding cassette, sub-family E (OABP), member 1 (ABCE1) pseudogene	processed_pseudogene	NA
ENSG00000272316	0.318759	0.859423	0.98524	0.809338	0.724486	0.539521	0.915528	0.653529	0.621047	1.82091	0.547644	0.0573406	0.150212	AL021368.2	novel transcript	lincRNA	NA
ENSG00000087253	3.069	2.92462	4.36434	4.09339	4.44833	2.7702	4.39703	4.81395	3.56324	4.88973	0.547349	6.4303e-05	0.0020987	LPCAT2	lysophosphatidylcholine acyltransferase 2	protein_coding	54947
ENSG00000196976	2.69652	3.07773	3.19332	3.88107	4.53359	1.66438	3.21329	3.51555	3.06098	1.5622	0.547242	0.0181494	0.0667594	LAGE3	L antigen family member 3	protein_coding	8270
ENSG00000147324	4.70199	4.75801	7.21182	7.57816	7.97932	6.69789	7.83831	8.69741	7.34504	5.583	0.546942	0.00030642	0.00536104	MFHAS1	malignant fibrous histiocytoma amplified sequence 1	protein_coding	9258
ENSG00000079616	12.0263	9.03499	11.1276	12.1748	10.415	4.3384	10.6139	10.3765	13.9852	5.52798	0.546803	0.0336307	0.102639	KIF22	kinesin family member 22	protein_coding	3835
ENSG00000171262	8.16622	7.06628	9.78453	10.5439	10.1215	6.68955	9.83034	10.737	13.1564	6.08673	0.546765	0.000240283	0.00462455	FAM98B	family with sequence similarity 98 member B	protein_coding	283742
ENSG00000185787	11.9306	8.8793	14.2778	13.7212	15.0215	11.1328	15.8937	15.5327	18.5432	6.50062	0.546518	0.000158096	0.00358867	MORF4L1	mortality factor 4 like 1	protein_coding	10933
ENSG00000137513	5.76082	4.95996	6.41398	5.92295	6.2499	3.75713	7.87769	7.96151	7.63619	4.31837	0.546494	0.00198456	0.0159832	NARS2	asparaginyl-tRNA synthetase 2, mitochondrial	protein_coding	79731
ENSG00000273486	0.312858	0.641872	0.551865	0.58529	0.410038	0.219831	0.619081	0.543219	0.464418	-0.450294	0.54632	0.0993512	0.220024	AC096992.2	novel transcript, antisense to SLC35G2	antisense	NA
ENSG00000197457	0.678507	0.341331	0.44644	0.402067	0.586866	0.122096	0.481381	0.408194	0.386913	0.346508	0.546313	0.179956	0.332702	STMN3	stathmin 3	protein_coding	50861
ENSG00000134824	0.325378	0.339987	0.404941	0.458719	0.402246	0.364845	0.775328	0.619803	0.458516	2.3058	0.546007	0.0315683	0.0983316	FADS2	fatty acid desaturase 2	protein_coding	9415
ENSG00000178177	0.903365	0.874543	1.47804	1.41227	1.31198	0.945128	1.31913	1.27482	1.14485	4.06421	0.545735	7.24001e-05	0.00224332	LCORL	ligand dependent nuclear receptor corepressor like	protein_coding	254251
ENSG00000187753	0.0257052	0.00785456	0.0344998	0.0354339	0.0816328	0.0927172	0.044507	0.0459448	0.0286183	-2.94368	0.545693	0.357832	0.529407	C9orf153	chromosome 9 open reading frame 153	protein_coding	389766
ENSG00000073969	2.60156	2.20102	3.57237	3.32706	3.41724	2.28305	3.40568	3.26842	3.6163	3.95985	0.545629	5.43058e-05	0.00193691	NSF	N-ethylmaleimide sensitive factor, vesicle fusing ATPase	protein_coding	4905
ENSG00000063601	4.58278	3.87	4.67773	5.16455	4.83863	2.80246	5.67185	5.9487	6.14465	4.97113	0.545204	0.00180743	0.0151047	MTMR1	myotubularin related protein 1	protein_coding	8776
ENSG00000279611	0.623142	0.844425	1.02543	1.56858	1.00381	0.506386	0.985115	0.900717	0.482617	-0.396204	0.545039	0.1515	0.295279	AC012313.10	novel transcript	TEC	NA
ENSG00000077684	2.21504	2.36557	2.85928	2.77304	2.48153	1.30305	2.7408	3.10049	2.72308	4.51393	0.544969	0.00299648	0.0206933	JADE1	jade family PHD finger 1	protein_coding	79960
ENSG00000099284	16.6748	14.066	20.5398	19.5711	20.75	12.1279	19.9292	17.8146	26.4079	5.23947	0.544907	0.000690703	0.00858056	H2AFY2	H2A histone family member Y2	protein_coding	55506
ENSG00000109685	8.97675	7.99981	10.3774	10.7168	9.94846	5.97523	10.0571	11.8296	13.4431	7.64151	0.544856	0.00108857	0.0111187	NSD2	nuclear receptor binding SET domain protein 2	protein_coding	7468
ENSG00000101639	2.86838	2.6782	3.70556	3.77498	3.45486	2.16361	3.69325	3.7093	4.03696	5.06411	0.544753	3.03331e-05	0.00141628	CEP192	centrosomal protein 192	protein_coding	55125
ENSG00000240288	0.498248	0.483606	0.873264	0.742373	0.480896	0.374808	0.715524	0.691491	0.489453	-0.0467817	0.544602	0.0432134	0.122718	GHRLOS	ghrelin opposite strand/antisense RNA	antisense	100126793
ENSG00000256238	2.41834	1.87186	2.65677	2.583	2.94146	1.37065	2.37091	2.38738	3.26298	2.91264	0.543808	0.00576237	0.0309577	SUPT16HP1	SPT16 homolog, facilitates chromatin remodeling subunit pseudogene 1	processed_pseudogene	NA
ENSG00000232727	0.263048	0.301417	0.450134	0.441925	0.348072	0.323455	0.478226	0.317363	0.658933	-1.58651	0.543685	0.167825	0.31706	YWHAEP1	tyrosine 3-monooxygenase/tryptophan 5-monooxygenase activation protein epsilon pseudogene 1	processed_pseudogene	NA
ENSG00000272767	0.638951	0.671856	0.832336	0.874301	1.03446	0.813411	1.21043	1.14877	1.19258	0.336825	0.543301	0.0195908	0.0704246	JMJD1C-AS1	JMJD1C antisense RNA 1	antisense	84989
ENSG00000213683	31.5914	25.9032	35.568	36.7904	37.1461	21.5622	40.0895	34.5875	44.5066	4.70167	0.542967	0.00136294	0.0126878	AC002056.1	small nuclear ribonucleoprotein polypeptide A' (SNRPA1) pseudogene	processed_pseudogene	NA
ENSG00000156398	0.337258	0.349238	0.362116	0.358361	0.380154	0.162811	0.399028	0.328195	0.577125	1.52747	0.542901	0.0558405	0.147529	SFXN2	sideroflexin 2	protein_coding	118980
ENSG00000261335	0.423738	0.254493	0.247096	0.287021	0.44856	0.100616	0.333951	0.360409	0.341619	-0.924568	0.542432	0.210691	0.369629	AC005837.1		antisense	105274304
ENSG00000269939	0.0661959	0.0606811	0.173245	0.256638	0.0875919	0.0488383	0.189114	0.0177476	0.0184244	-3.06712	0.542401	0.52423	0.680402	PCF11-AS1	PCF11 antisense RNA 1	lincRNA	NA
ENSG00000151687	0.0174284	0.0159765	0.0666652	0.148652	0.0922468	0.0985814	0.0271587	0.014018	0.0194036	-2.18429	0.542141	0.519438	0.676037	ANKAR	ankyrin and armadillo repeat containing	protein_coding	150709
ENSG00000116833	0.199139	0.106487	0.101563	0.168136	0.129996	0.052239	0.186191	0.174409	0.181061	0.199022	0.542073	0.172628	0.323381	NR5A2	nuclear receptor subfamily 5 group A member 2	protein_coding	2494
ENSG00000215146	0.487285	0.583888	0.824043	1.07594	0.880595	0.465654	0.629165	0.462855	0.728512	2.21262	0.542067	0.0327834	0.100876	BX322639.1		transcribed_unprocessed_pseudogene	441666
ENSG00000173825	0.162101	0.0342915	0.210867	0.0386743	0.0923981	0.0858636	0.0777236	0.173841	0.208236	-2.08966	0.541863	0.39937	0.568724	TIGD3	tigger transposable element derived 3	protein_coding	220359
ENSG00000253729	24.5984	24.4944	32.4282	32.9162	31.5104	16.7252	26.4116	28.6208	37.9449	8.79219	0.541828	0.00124107	0.0120267	PRKDC	protein kinase, DNA-activated, catalytic subunit	protein_coding	5591
ENSG00000079931	0.327052	0.191181	0.244284	0.323424	0.200702	0.116567	0.487487	0.589649	0.110818	0.561723	0.541659	0.307505	0.478586	MOXD1	monooxygenase DBH like 1	protein_coding	26002
ENSG00000128346	0.120039	0.0800284	0.149392	0.090257	0.0808634	0.0322048	0.136042	0.0702183	0.0971951	-2.15519	0.541583	0.215515	0.375542	C22orf23	chromosome 22 open reading frame 23	protein_coding	84645
ENSG00000131153	1.63719	1.25419	1.09557	1.19993	1.61918	0.332691	1.08597	0.906735	2.30195	2.05826	0.541463	0.232724	0.396934	GINS2	GINS complex subunit 2	protein_coding	51659
ENSG00000157212	2.75781	2.65207	3.36264	3.30844	3.78139	2.24965	3.59476	3.62997	4.76193	5.02246	0.541408	0.000359687	0.005921	PAXIP1	PAX interacting protein 1	protein_coding	22976
ENSG00000168502	4.50657	3.92957	4.99294	4.96634	5.27592	3.00287	5.05215	6.17558	6.6096	5.92259	0.541394	0.000848628	0.00963673	MTCL1	microtubule crosslinking factor 1	protein_coding	23255
ENSG00000183814	2.8974	2.27289	3.1519	3.21738	3.82046	1.8168	2.93374	3.19205	3.7854	3.77863	0.540951	0.00153959	0.0136529	LIN9	lin-9 DREAM MuvB core complex component	protein_coding	286826
ENSG00000248278	2.76893	2.66645	3.62619	3.78799	2.93114	1.65081	3.63201	2.90949	3.30071	1.36703	0.539917	0.0173634	0.064783	SUMO2P17	SUMO2 pseudogene 17	transcribed_processed_pseudogene	105371814
ENSG00000279283	0.0576741	0.132173	0.104499	0.31304	0.167895	0.11347	0.0898735	0.139165	0.12842	-2.26086	0.539623	0.254305	0.421599	AC131009.4	novel transcript	TEC	NA
ENSG00000173706	3.14203	2.40988	3.10221	2.97139	3.00766	1.6536	4.01257	4.76569	2.80018	4.87313	0.539558	0.0171767	0.0643339	HEG1	heart development protein with EGF like domains 1	protein_coding	57493
ENSG00000074696	12.0227	8.49995	12.9867	12.5321	12.1918	6.88192	12.1705	13.0982	14.6722	6.39063	0.538652	0.00142326	0.0129739	HACD3	3-hydroxyacyl-CoA dehydratase 3	protein_coding	51495
ENSG00000135423	0.224164	0.0999678	0.102455	0.131536	0.0962009	0.0417188	0.226583	0.227405	0.141647	-0.725112	0.538458	0.260264	0.42871	GLS2	glutaminase 2	protein_coding	27165
ENSG00000230479	2.9499	2.0088	4.11754	4.26968	4.57997	3.15059	2.71432	4.2482	3.40933	1.71199	0.538448	0.026051	0.0862257	AP000695.1	novel transcript	antisense	NA
ENSG00000188229	195.619	115.427	187.56	193.924	222.075	120.99	156.837	179.008	308.305	8.67155	0.538428	0.0180822	0.0665663	TUBB4B	tubulin beta 4B class IVb	protein_coding	10383
ENSG00000174842	2.3795	2.41046	3.03393	3.19095	3.42241	1.75556	3.38555	2.57958	3.34026	3.0425	0.537957	0.00122213	0.0119267	GLMN	glomulin, FKBP associated protein	protein_coding	11146
ENSG00000183978	2.93697	2.5487	4.06794	3.99455	4.60134	3.32572	4.09528	4.39556	4.31615	2.8732	0.537918	0.000869193	0.00976798	COA3	cytochrome c oxidase assembly factor 3	protein_coding	28958
ENSG00000138640	0.579032	0.462922	0.571771	0.639853	0.518496	0.242781	0.587731	0.519171	0.697494	2.89898	0.537829	0.0289125	0.092627	FAM13A	family with sequence similarity 13 member A	protein_coding	10144
ENSG00000183763	1.99137	1.62108	2.13609	2.01905	1.99408	0.884927	1.74927	1.90473	2.70498	2.67261	0.537798	0.0244569	0.082499	TRAIP	TRAF interacting protein	protein_coding	10293
ENSG00000251432	0.787112	0.770575	0.775384	0.711052	0.711877	0.248074	0.650988	0.696604	1.26768	1.22211	0.537768	0.127971	0.262874	LINC02615	long intergenic non-protein coding RNA 2615	lincRNA	100507487
ENSG00000183496	0.954318	0.927515	1.69439	1.67608	1.64922	1.39685	1.48114	1.97906	1.00487	2.50702	0.537752	0.0223791	0.0772885	MEX3B	mex-3 RNA binding family member B	protein_coding	84206
ENSG00000185361	4.01517	2.7148	3.53334	3.51696	2.97168	1.22528	3.16263	3.93067	3.64068	4.41182	0.537516	0.0547448	0.145189	TNFAIP8L1	TNF alpha induced protein 8 like 1	protein_coding	126282
ENSG00000273010	0.186114	0.0170609	0.164862	0.115449	0.137912	0.164775	0.0580044	0.0997971	0.248648	-2.5749	0.537201	0.435149	0.603089	AL360270.3	novel transcript, antisense to LRIF1	antisense	NA
ENSG00000273382	0.0694965	0.0637068	0.0629597	0.116755	0.110351	0.0683647	0.117321	0.0931624	0.116059	-1.88644	0.537059	0.110442	0.236853	AL356488.3	novel transcript, antisense to TMEM167B	antisense	NA
ENSG00000083642	4.17947	4.15157	6.18539	6.2763	6.18518	4.33743	5.4269	6.05634	6.69746	6.19218	0.536922	2.65982e-06	0.0004421	PDS5B	PDS5 cohesin associated factor B	protein_coding	23047
ENSG00000131188	3.76607	2.77743	3.48879	3.51299	3.70191	1.67131	3.78006	3.47704	4.88643	2.60585	0.53556	0.0218126	0.0759177	PRR7	proline rich 7, synaptic	protein_coding	80758
ENSG00000229833	0.293826	0.331505	0.445924	0.701016	0.430668	0.422444	0.669194	0.327227	0.553596	-0.0249809	0.535464	0.065067	0.163678	PET100	PET100 homolog	protein_coding	100131801
ENSG00000216867	0.324137	0.17828	0.36543	0.335111	0.41175	0.701489	0.740818	0.417136	1.22696	-2.36245	0.53537	0.304099	0.47514	RPL22P12	ribosomal protein L22 pseudogene 12	processed_pseudogene	NA
ENSG00000236444	0.103766	0.095121	0.074276	0.202637	0.109844	0.0567087	0.155709	0.0989165	0.141198	-1.91483	0.535296	0.188822	0.343272	UBE2L5	ubiquitin conjugating enzyme E2 L5	protein_coding	171222
ENSG00000285533	0.456703	0.418656	0.343256	0.472165	0.547917	0.149755	0.727496	0.457129	0.305077	-1.58626	0.535266	0.197502	0.353756	AP001362.2		lincRNA	NA
ENSG00000143033	4.30945	3.64296	5.29266	5.11816	5.22708	3.0197	5.16944	4.97218	5.71486	4.79908	0.53515	9.70172e-05	0.00272477	MTF2	metal response element binding transcription factor 2	protein_coding	22823
ENSG00000166349	0.651684	0.659192	0.886712	0.989047	0.924343	0.502119	0.767059	0.908893	0.764854	2.58811	0.535102	0.00222355	0.0171473	RAG1	recombination activating 1	protein_coding	5896
ENSG00000114491	3.6876	3.58976	5.11274	4.49348	5.45945	3.25632	4.74566	4.47297	6.48994	5.13246	0.534813	0.000486596	0.00696506	UMPS	uridine monophosphate synthetase	protein_coding	7372
ENSG00000228727	0.451169	0.797624	1.02508	1.11613	0.528769	0.269463	0.61936	0.345604	0.663753	-0.0689716	0.534735	0.20347	0.360779	SAPCD1	suppressor APC domain containing 1	protein_coding	401251
ENSG00000176681	0.169671	0.0706983	0.145949	0.135548	0.191857	0.072074	0.124187	0.111657	0.128796	-0.289247	0.534659	0.164069	0.312227	LRRC37A	leucine rich repeat containing 37A	protein_coding	9884
ENSG00000185920	0.338724	0.372883	0.509004	0.504963	0.409789	0.312382	0.460283	0.587048	0.51011	2.87127	0.534612	0.00131244	0.0124106	PTCH1	patched 1	protein_coding	5727
ENSG00000099251	2.21563	2.22957	2.87082	2.7901	2.64521	1.52404	3.30551	2.07239	3.67226	1.93034	0.53441	0.0226634	0.0780307	HSD17B7P2	hydroxysteroid 17-beta dehydrogenase 7 pseudogene 2	transcribed_unprocessed_pseudogene	158160
ENSG00000226415	170.6	141.699	201.761	196.538	214.056	123.267	191.131	184.786	272.797	7.13639	0.534168	0.00153417	0.0136229	TPI1P1	triosephosphate isomerase 1 pseudogene 1	processed_pseudogene	NA
ENSG00000229256	1.05683	0.526514	0.906548	0.855086	0.875534	0.723213	1.40818	1.18265	1.35565	0.0270683	0.534137	0.0738802	0.178865	ST13P13	ST13, Hsp70 interacting protein pseudogene 13	processed_pseudogene	NA
ENSG00000213650	0.225007	0.653161	0.422785	0.58156	0.55577	0.368903	0.740214	0.321737	1.04378	-1.62705	0.533767	0.261259	0.429796	AC092447.2	tyrosine 3-monooxygenase/tryptophan 5-monooxygenase activation protein, epsilon polypeptide (YWHAE) pseudogene	processed_pseudogene	NA
ENSG00000105429	3.13493	3.2216	5.08097	4.96765	4.91129	3.15115	4.41876	4.69636	3.60319	5.56252	0.53376	0.000378702	0.0060452	MEGF8	multiple EGF like domains 8	protein_coding	1954
ENSG00000111885	7.32532	5.36195	8.93706	8.93383	9.34345	6.33972	8.34297	9.56227	9.52031	5.36061	0.533613	5.71553e-05	0.0019799	MAN1A1	mannosidase alpha class 1A member 1	protein_coding	4121
ENSG00000163026	1.13474	1.20162	1.45471	1.22035	1.78111	0.795497	1.45662	1.38478	1.7498	2.41151	0.533545	0.00691721	0.0346954	WDCP	WD repeat and coiled coil containing	protein_coding	80304
ENSG00000132561	0.0687547	0.0696612	0.131132	0.134682	0.157056	0.0889934	0.0939829	0.0814959	0.0765466	-0.48292	0.533392	0.116674	0.245887	MATN2	matrilin 2	protein_coding	4147
ENSG00000142657	43.6295	36.4512	45.9508	44.302	43.4363	25.8113	48.1723	56.9583	63.6415	7.09558	0.533252	0.00507861	0.0286545	PGD	phosphogluconate dehydrogenase	protein_coding	5226
ENSG00000074800	255.908	181.605	242.808	240.095	259.709	128.099	228.311	243.744	383.978	10.3548	0.533068	0.0194034	0.0698707	ENO1	enolase 1	protein_coding	2023
ENSG00000139266	2.36788	2.79079	3.56139	3.76921	3.62062	2.74834	4.29508	3.85609	3.83578	3.76833	0.532961	8.55948e-05	0.00250187	2022-03-09	membrane associated ring-CH-type finger 9	protein_coding	92979
ENSG00000165704	28.0852	23.1114	30.5783	30.2499	29.8285	15.8807	30.7175	31.5607	36.5654	5.5709	0.532859	0.00300079	0.020702	HPRT1	hypoxanthine phosphoribosyltransferase 1	protein_coding	3251
ENSG00000113552	6.78351	8.03571	11.9862	10.9487	10.949	7.33972	9.90288	10.6303	9.68187	5.21265	0.53285	2.18108e-05	0.00119104	GNPDA1	glucosamine-6-phosphate deaminase 1	protein_coding	10007
ENSG00000224550	2.24366	4.11349	4.27057	3.69031	4.9661	2.1068	3.4963	3.49988	3.86044	-0.129291	0.532392	0.0827215	0.19357	AC114491.1	NADH dehydrogenase (ubiquinone) 1 alpha subcomplex, 4, 9kDa (NDUFA4) pseudogene	processed_pseudogene	NA
ENSG00000273015	1.315	1.222	1.74623	1.73806	1.66225	1.17691	2.06257	1.95222	1.61044	3.97169	0.532316	0.000105567	0.00285794	AC008124.1	novel transcript	lincRNA	NA
ENSG00000228594	4.25958	3.44145	5.34873	5.31192	6.29237	3.01837	5.05016	4.23258	4.59496	3.2549	0.53176	0.00217115	0.0168809	FNDC10	fibronectin type III domain containing 10	protein_coding	643988
ENSG00000184517	4.18915	3.80347	5.56511	5.33786	5.2113	3.47785	6.0498	5.52986	5.39171	4.18509	0.531545	3.34288e-05	0.00148009	ZFP1	ZFP1 zinc finger protein	protein_coding	162239
ENSG00000273989	0.625122	0.496638	0.402719	0.172343	0.573509	0.0819922	0.995775	0.625705	0.324784	-1.91338	0.530849	0.419772	0.587864	AC022079.1	novel transcript, sense intronic to CCDC91	sense_intronic	NA
ENSG00000201785	1.65054	3.93389	5.84826	4.43669	2.09667	2.27312	5.82995	4.2482	1.47008	-2.07314	0.530293	0.328417	0.499757	SNORD117	small nucleolar RNA, C/D box 117	snoRNA	692233
ENSG00000176678	1.4884	1.17388	1.18778	1.24073	0.929738	0.349551	1.42088	1.48116	1.21668	2.22418	0.530224	0.150984	0.294625	FOXL1	forkhead box L1	protein_coding	2300
ENSG00000176909	0.310141	0.324919	0.517341	0.354996	0.644893	0.381363	0.690419	0.403876	0.406948	0.005607	0.530113	0.0614145	0.157091	MAMSTR	MEF2 activating motif and SAP domain containing transcriptional regulator	protein_coding	284358
ENSG00000130270	0.690338	0.557412	0.858357	0.732199	0.522524	0.228711	0.594544	0.701977	0.489816	2.07797	0.530057	0.102469	0.224754	ATP8B3	ATPase phospholipid transporting 8B3	protein_coding	148229
ENSG00000180660	1.46652	1.45068	1.46119	1.4819	1.42086	0.774295	1.89364	2.53237	1.76186	2.34495	0.529541	0.0859204	0.198674	MAB21L1	mab-21 like 1	protein_coding	4081
ENSG00000224934	0.0363703	0.130027	0.102509	0.150406	0.0808517	0.0608225	0.166249	0.0468054	0.0850334	-0.951002	0.529349	0.252172	0.419262	AL391684.1	novel transcript	bidirectional_promoter_lncRNA	NA
ENSG00000110446	0.0369065	0.0639046	0.0462313	0.0508747	0.0607731	0.0201697	0.0426011	0.048375	0.0867436	-1.60953	0.529127	0.18068	0.333564	SLC15A3	solute carrier family 15 member 3	protein_coding	51296
ENSG00000171533	0.0428992	0.0286002	0.0502486	0.0403196	0.0577973	0.00767283	0.0202575	0.0418239	0.0086838	-2.77023	0.529062	0.437892	0.605282	MAP6	microtubule associated protein 6	protein_coding	4135
ENSG00000117697	6.68447	6.02078	7.94592	8.13443	8.41984	5.10364	8.23757	9.24027	9.26497	5.029	0.528797	5.71633e-05	0.0019799	NSL1	NSL1, MIS12 kinetochore complex component	protein_coding	25936
ENSG00000160326	4.82629	3.08591	5.10784	5.18752	5.43161	2.705	4.22609	3.71658	6.38321	3.98303	0.528659	0.0157368	0.0606045	SLC2A6	solute carrier family 2 member 6	protein_coding	11182
ENSG00000233406	0.259533	0.713736	0.417995	0.685707	0.579999	0.709185	1.31815	0.804066	1.12368	-0.654145	0.528587	0.23469	0.399317	AL162430.1	ribosomal protein S2 (RPS2) pseudogene	processed_pseudogene	NA
ENSG00000118276	6.76143	5.26626	8.03401	8.29553	7.38275	4.36754	7.57438	8.04725	7.21185	5.20676	0.528515	0.000320755	0.00548164	B4GALT6	beta-1,4-galactosyltransferase 6	protein_coding	9331
ENSG00000131069	33.2693	26.2183	30.4903	30.2196	25.6307	13.3733	35.2835	31.2921	46.8533	7.29019	0.528508	0.0509011	0.13805	ACSS2	acyl-CoA synthetase short chain family member 2	protein_coding	55902
ENSG00000165029	6.77935	5.97344	10.4807	10.0003	10.0569	6.22101	8.72605	7.68757	8.08659	6.46036	0.528457	0.000400811	0.00627065	ABCA1	ATP binding cassette subfamily A member 1	protein_coding	19
ENSG00000197933	1.1835	0.95397	1.45423	0.991514	1.32843	0.692515	1.34609	1.59747	1.32899	1.53357	0.528098	0.0270546	0.0885048	ZNF823	zinc finger protein 823	protein_coding	55552
ENSG00000115970	1.78899	1.72729	2.2803	2.2472	2.19448	1.27911	1.99599	2.36509	2.67136	4.91606	0.528083	0.000415549	0.00641744	THADA	THADA, armadillo repeat containing	protein_coding	63892
ENSG00000188191	1.73735	1.59773	2.1998	2.13115	3.01592	1.26943	1.86291	1.67746	2.54997	3.15146	0.528035	0.0114579	0.0491921	PRKAR1B	protein kinase cAMP-dependent type I regulatory subunit beta	protein_coding	5575
ENSG00000273763	0.165365	0.0974498	0.228283	0.134328	0.23757	0.104575	0.233147	0.215344	0.065752	-1.64168	0.528031	0.278034	0.447082	AC007318.2	marker of proliferation Ki-67 (MKI67) pseudogene	transcribed_processed_pseudogene	NA
ENSG00000244490	1.42093	1.34325	2.43152	1.83629	1.50416	2.09668	3.55199	3.0953	1.92801	0.200873	0.527817	0.0890031	0.203604	RWDD4P1	RWD domain containing 4 pseudogene 1	processed_pseudogene	NA
ENSG00000008256	6.80337	5.23873	9.4928	8.92275	8.97608	6.54384	7.96529	8.23187	9.70483	5.47945	0.527681	0.000223143	0.00441278	CYTH3	cytohesin 3	protein_coding	9265
ENSG00000277590	3.80125	2.55535	1.63257	3.92994	1.07305	0.249289	4.47552	1.63062	1.97495	-2.30019	0.527546	0.459745	0.624056	MIR7845	microRNA 7845	miRNA	102465835
ENSG00000108387	0.115859	0.109078	0.113472	0.0809336	0.0795543	0.0215623	0.0780729	0.127609	0.1011	-0.552825	0.527317	0.262221	0.430788	2022-09-04	septin 4	protein_coding	5414
ENSG00000163463	0.734418	1.85139	1.95905	2.11514	1.47158	0.864368	2.33657	0.82277	1.04396	2.28076	0.527157	0.168186	0.317542	KRTCAP2	keratinocyte associated protein 2	protein_coding	200185
ENSG00000154309	0.71321	0.734984	0.92344	0.886755	0.799401	0.536514	1.03149	1.18479	0.903024	2.23761	0.527092	0.0047348	0.0274204	DISP1	dispatched RND transporter family member 1	protein_coding	84976
ENSG00000225787	1.80373	3.00629	3.69729	2.20385	3.6452	2.17762	2.89593	2.46192	6.29827	-0.292088	0.527072	0.122754	0.255012	LSM3P3	LSM3 homolog, U6 small nuclear RNA and mRNA degradation associated pseudogene 3	processed_pseudogene	NA
ENSG00000198740	2.54869	2.38857	3.39393	3.44166	3.31898	2.24386	3.48201	3.64336	3.3987	4.77079	0.526885	8.07234e-06	0.000671798	ZNF652	zinc finger protein 652	protein_coding	22834
ENSG00000241634	0.837917	0.316281	0.912909	0.662453	0.521766	0.339406	0.358435	0.687169	0.932878	-1.5952	0.526689	0.232764	0.396934	AC069499.1	ribosomal protein L13 (RPL13) pseudogene	processed_pseudogene	NA
ENSG00000185219	1.04628	1.24186	1.59625	1.70297	1.59874	1.02009	1.64216	1.33022	1.6681	4.72796	0.526588	9.59066e-05	0.00271332	ZNF445	zinc finger protein 445	protein_coding	353274
ENSG00000170260	5.10122	5.37732	7.86663	7.76009	8.07085	5.32838	8.14991	7.09414	6.65369	4.37206	0.52625	3.11078e-05	0.00143016	ZNF212	zinc finger protein 212	protein_coding	7988
ENSG00000187676	3.53301	2.85084	4.053	4.2434	4.22274	2.48634	3.81303	4.50779	4.50231	4.13492	0.526215	0.000300631	0.00528264	B3GLCT	beta 3-glucosyltransferase	protein_coding	145173
ENSG00000180198	14.0928	13.2381	17.6309	17.3651	19.1943	12.2573	17.8113	20.5873	21.6814	6.06576	0.526076	2.79094e-05	0.00135229	RCC1	regulator of chromosome condensation 1	protein_coding	1104
ENSG00000276916	1.98065	4.12646	4.39828	5.08824	4.51102	2.18456	3.49174	3.0896	2.67287	0.339572	0.525489	0.0766657	0.18341	AL442125.2	novel transcript, sense intronic	sense_intronic	NA
ENSG00000167513	7.08427	5.57719	5.25062	6.06455	6.10608	2.9074	7.29711	8.12159	10.7673	4.49497	0.525417	0.0618863	0.157976	CDT1	chromatin licensing and DNA replication factor 1	protein_coding	81620
ENSG00000138002	2.77729	2.7923	3.24894	3.22329	2.51321	1.17802	3.37542	2.9208	2.87593	4.53182	0.52519	0.0304401	0.0959649	IFT172	intraflagellar transport 172	protein_coding	26160
ENSG00000057252	8.42721	7.64307	13.4226	11.8709	13.2012	8.95936	11.2402	10.1207	12.3409	6.22638	0.525151	6.18504e-05	0.00206659	SOAT1	sterol O-acyltransferase 1	protein_coding	6646
ENSG00000124126	0.203611	0.130654	0.122973	0.199979	0.222723	0.116839	0.197423	0.269308	0.332472	0.578251	0.525041	0.103101	0.225693	PREX1	phosphatidylinositol-3,4,5-trisphosphate dependent Rac exchange factor 1	protein_coding	57580
ENSG00000001630	2.77903	2.90044	3.56823	3.34352	3.63837	2.3206	3.9415	4.10636	4.55133	3.60537	0.525017	0.00128868	0.0122828	CYP51A1	cytochrome P450 family 51 subfamily A member 1	protein_coding	1595
ENSG00000095319	7.89058	6.99583	9.48974	9.6383	9.61447	5.14095	8.49546	8.93386	10.7231	6.14119	0.524952	0.000626852	0.00811836	NUP188	nucleoporin 188	protein_coding	23511
ENSG00000250273	4.25224	4.93746	7.07678	8.20625	6.00178	5.43789	5.59552	6.38431	9.62609	0.170603	0.524897	0.0347391	0.104988	PSMC1P5	proteasome 26S subunit, ATPase 1 pseudogene 5	processed_pseudogene	NA
ENSG00000134256	0.0983081	0.096126	0.11611	0.115188	0.194258	0.116048	0.115746	0.379542	0.102153	-1.06791	0.524537	0.229771	0.393317	CD101	CD101 molecule	protein_coding	9398
ENSG00000227885	0.348741	0.3875	0.391466	0.426102	0.290861	0.103958	0.537954	0.215333	0.329436	-0.48862	0.52441	0.221966	0.384103	AL590652.1	novel transcript	processed_transcript	NA
ENSG00000279573	0.0634182	0.104643	0.091925	0.183583	0.12084	0.0249541	0.065883	0.0408068	0.0564842	-2.96815	0.524326	0.344555	0.515499	AC134407.2	TEC	TEC	NA
ENSG00000246174	0.214429	0.36505	0.335484	0.323032	0.434524	0.253125	0.420068	0.427068	0.450177	0.538755	0.524207	0.0279214	0.0904261	KCTD21-AS1	KCTD21 antisense RNA 1	antisense	100289388
ENSG00000186019	0.00719273	0.0329675	0.069506	0.0371812	0.0989829	0.0353779	0.0149446	0.023141	0.00800787	-3.02089	0.523985	0.469543	0.633528	AC021092.1		antisense	100379224
ENSG00000086475	9.3242	7.92632	11.5409	11.8947	12.4866	6.81737	9.4989	11.0583	12.4212	5.37368	0.523293	0.00037566	0.00603473	SEPHS1	selenophosphate synthetase 1	protein_coding	22929
ENSG00000273295	0.0623089	0.138715	0.215041	0.184052	0.17432	0.087563	0.10172	0.0668217	0.104055	-0.683705	0.523285	0.233546	0.397935	AP000350.6	novel transcript	lincRNA	NA
ENSG00000126778	3.69595	3.3289	4.56091	4.66438	4.39541	2.67922	4.74444	4.43809	4.87928	4.45315	0.52319	0.00012714	0.00315673	SIX1	SIX homeobox 1	protein_coding	6495
ENSG00000260260	6.08866	7.12808	10.0425	7.28073	9.3962	6.27815	15.2417	7.39502	8.4121	1.48374	0.522976	0.0346507	0.104809	SNHG19	small nucleolar RNA host gene 19	lincRNA	100507303
ENSG00000060303	0.430435	0.620048	0.495173	0.317863	0.650928	0.181468	0.638807	0.46161	0.889973	-2.26101	0.522858	0.249072	0.415641	RPS17P5	ribosomal protein S17 pseudogene 5	processed_pseudogene	NA
ENSG00000109536	19.0477	15.8575	25.1266	23.704	25.1421	16.5832	23.8036	23.0121	26.7697	5.25984	0.522803	1.14645e-05	0.000830992	FRG1	FSHD region gene 1	protein_coding	2483
ENSG00000277161	3.28056	2.96618	3.79665	4.32757	4.43105	2.50412	3.58499	4.02762	5.09931	3.43138	0.522678	0.0017956	0.0150559	PIGW	phosphatidylinositol glycan anchor biosynthesis class W	protein_coding	284098
ENSG00000186314	1.40961	1.15526	1.59369	1.66001	1.50206	0.844847	1.46924	1.71693	1.66809	2.95478	0.52262	0.00234292	0.0177177	PRELID2	PRELI domain containing 2	protein_coding	153768
ENSG00000108960	6.26055	4.45194	6.74671	6.80564	6.92779	3.81138	6.5517	7.92349	5.9365	4.30248	0.522286	0.00270807	0.019356	MMD	monocyte to macrophage differentiation associated	protein_coding	23531
ENSG00000116133	23.6364	19.2395	24.1762	22.7995	24.5776	12.8891	23.6517	26.9609	34.7656	7.25744	0.522018	0.00947333	0.0430467	DHCR24	24-dehydrocholesterol reductase	protein_coding	1718
ENSG00000198720	2.33129	1.917	2.85417	2.93276	2.722	1.75884	2.63193	3.04895	2.95422	3.34908	0.521834	0.00031634	0.00545209	ANKRD13B	ankyrin repeat domain 13B	protein_coding	124930
ENSG00000163961	12.7764	9.33776	12.3289	11.9574	12.6357	6.31876	11.2696	13.5759	17.5048	6.00528	0.521784	0.0126442	0.0524794	RNF168	ring finger protein 168	protein_coding	165918
ENSG00000112159	3.67786	4.70793	6.31875	6.41398	6.28754	3.95495	5.06779	4.92343	6.47009	6.56769	0.521671	0.000372625	0.00600746	MDN1	midasin AAA ATPase 1	protein_coding	23195
ENSG00000259404	0.265115	0.39652	0.404511	0.476052	0.251103	0.192166	0.434872	0.359136	0.512646	-0.666034	0.521462	0.099166	0.219722	EFL1P1	elongation factor like GTPase 1 pseudogene 1	transcribed_unprocessed_pseudogene	NA
ENSG00000111231	8.17905	6.73549	9.13226	8.96571	9.09824	5.53509	10.5157	9.36242	11.1726	4.503	0.521337	0.00105566	0.0109375	GPN3	GPN-loop GTPase 3	protein_coding	51184
ENSG00000150627	1.04106	1.08982	1.19542	1.27894	1.05442	0.423549	0.894592	1.14058	1.25563	3.04457	0.52132	0.0521717	0.140508	WDR17	WD repeat domain 17	protein_coding	116966
ENSG00000262484	0.332294	0.261095	0.152909	0.0981555	0.100503	0	0.0739735	0.127272	0.449229	-2.57542	0.520349	0.574809	0.720456	CCER2	coiled-coil glutamate rich protein 2	protein_coding	643669
ENSG00000135916	8.10011	4.81807	8.82869	9.26839	9.73415	5.37829	7.45665	8.49099	7.37065	4.34812	0.520131	0.0131861	0.0537435	ITM2C	integral membrane protein 2C	protein_coding	81618
ENSG00000109743	0.193634	0.0848925	0.128812	0.182782	0.204977	0.115945	0.271129	0.162515	0.159341	-0.96377	0.519694	0.126248	0.260315	BST1	bone marrow stromal cell antigen 1	protein_coding	683
ENSG00000154978	6.67897	5.54374	9.55164	9.90309	11.2292	7.75265	8.58088	8.81796	8.82621	5.51885	0.519608	0.000603211	0.00794965	VOPP1	VOPP1, WBP1/VOPP1 family member	protein_coding	81552
ENSG00000260572	0.0877722	0.09387	0.153143	0.0907438	0.139371	0.0287809	0.0911837	0.0941293	0.0325731	-2.75298	0.51948	0.328227	0.49951	AC069224.1	novel transcript, antisense to PPM1L	antisense	NA
ENSG00000072756	1.97323	2.4882	3.19632	3.19637	3.44607	2.00818	3.00876	2.31118	3.48257	3.91866	0.519243	0.00245677	0.018204	TRNT1	tRNA nucleotidyl transferase 1	protein_coding	51095
ENSG00000138190	1.10189	0.909825	1.20051	1.23552	1.04207	0.629644	1.22889	1.25121	1.47482	2.76243	0.519207	0.00824048	0.0392653	EXOC6	exocyst complex component 6	protein_coding	54536
ENSG00000156298	0.258143	0.103529	0.279335	0.141781	0.187869	0.0793558	0.117327	0.164373	0.260454	-0.85332	0.519201	0.206039	0.363684	TSPAN7	tetraspanin 7	protein_coding	7102
ENSG00000154608	2.64173	1.66958	3.45747	3.20615	2.82543	2.01225	2.90918	2.66883	2.64883	3.58641	0.51872	0.0120013	0.0506661	CEP170P1	centrosomal protein 170 pseudogene 1	transcribed_unprocessed_pseudogene	NA
ENSG00000215417	0.301748	0.757385	0.781047	0.720489	0.562796	0.424049	0.835937	0.624092	0.503918	0.994848	0.51867	0.0666878	0.166622	MIR17HG	miR-17-92a-1 cluster host gene	processed_transcript	407975
ENSG00000135829	25.146	22.5133	35.0556	36.478	39.0017	25.9694	28.418	29.8604	44.052	7.54009	0.518156	0.00101723	0.0106967	DHX9	DExH-box helicase 9	protein_coding	1660
ENSG00000270019	0.0648275	0.207994	0.221868	0.167556	0.0857812	0.0797146	0.235715	0.0695227	0.216523	-2.18526	0.51805	0.313812	0.485129	AC110769.2	novel transcript	lincRNA	NA
ENSG00000130713	6.44365	6.48179	8.44336	8.65606	8.83801	5.21532	8.18782	7.34819	10.6258	5.09187	0.518003	0.000405403	0.00630408	EXOSC2	exosome component 2	protein_coding	23404
ENSG00000177084	2.10264	2.06179	2.79649	2.84378	2.92138	1.69395	2.52489	2.15126	3.70312	5.42398	0.517877	0.00269494	0.0193159	POLE	DNA polymerase epsilon, catalytic subunit	protein_coding	5426
ENSG00000268108	0.28948	0.176909	0.271964	0.79808	0.204291	0.189843	0.501218	0.103482	0.376	-2.56477	0.517872	0.361655	0.533184	AC008687.2	novel transcript, antisense to NTF4	antisense	NA
ENSG00000264204	0.146003	0.40152	0.352721	0.389944	0.450788	0.275282	0.391835	0.378397	0.270916	-0.545162	0.517653	0.111454	0.238378	AGAP7P	ArfGAP with GTPase domain, ankyrin repeat and PH domain 7, pseudogene	unprocessed_pseudogene	NA
ENSG00000184702	0.0708553	0.0749451	0.10095	0.0788891	0.103854	0.0804246	0.192516	0.187045	0.0546129	-1.08274	0.517519	0.202069	0.359216	2022-09-05	septin 5	protein_coding	5413
ENSG00000198331	1.75676	1.74844	1.73131	1.84218	2.13419	1.02866	1.68599	2.45817	3.2877	2.57276	0.517515	0.0428688	0.121942	HYLS1	HYLS1, centriolar and ciliogenesis associated	protein_coding	219844
ENSG00000274911	0.804355	0.386229	0.49351	0.831587	0.527103	0.188394	0.397913	0.575075	0.682295	-1.49966	0.517352	0.229658	0.393223	AL627230.2	family with sequence similarity 27-like (FAM27L) pseudogene	unprocessed_pseudogene	NA
ENSG00000083720	28.5817	24.9722	29.6687	29.0607	27.6154	15.7293	33.0111	35.2835	39.0135	6.96852	0.517335	0.0074253	0.0363758	OXCT1	3-oxoacid CoA-transferase 1	protein_coding	5019
ENSG00000260528	0.127548	0.167758	0.196493	0.332533	0.223077	0.120016	0.178595	0.190312	0.117307	-0.36142	0.517082	0.163828	0.311867	FAM157C	family with sequence similarity 157 member C	lincRNA	NA
ENSG00000251259	0.776867	0.377019	0.883194	0.519697	0.628875	0.35963	0.807061	0.980157	0.407016	-1.47231	0.515975	0.235568	0.400433	AC004069.1	novel transcript	lincRNA	NA
ENSG00000166803	1.13549	1.01625	1.04965	1.19477	1.18778	0.667553	1.40996	1.48433	1.73543	2.27046	0.515553	0.0260321	0.086195	PCLAF	PCNA clamp associated factor	protein_coding	9768
ENSG00000240498	0.103179	0.149041	0.168695	0.200415	0.139012	0.0553631	0.120182	0.0804745	0.13924	-0.0887656	0.51531	0.140627	0.280816	CDKN2B-AS1	CDKN2B antisense RNA 1	antisense	100048912
ENSG00000276384	0.353355	0.377904	0.758801	0.487091	0.561082	0.405534	0.856541	0.694738	0.1967	-2.27442	0.515224	0.268237	0.436879	AC016876.3	novel transcript, antisense to TNFSF12	antisense	NA
ENSG00000117748	9.38168	7.98499	11.6575	10.7913	13.0487	7.89651	11.7085	11.5537	13.4608	4.45905	0.515114	7.84258e-05	0.0023604	RPA2	replication protein A2	protein_coding	6118
ENSG00000064199	4.2127	2.92061	3.88147	3.51814	3.51043	1.66902	3.38498	4.30071	5.19992	4.28935	0.514912	0.0449605	0.12622	SPA17	sperm autoantigenic protein 17	protein_coding	53340
ENSG00000122483	4.79228	4.24198	5.17899	5.64982	5.1013	2.39217	4.59451	4.51367	6.57998	4.83423	0.514785	0.0139863	0.0558955	CCDC18	coiled-coil domain containing 18	protein_coding	343099
ENSG00000123737	9.67636	9.17778	12.591	12.2283	13.3156	7.53853	11.5517	10.4343	15.4687	5.76811	0.514722	0.000696869	0.00861788	EXOSC9	exosome component 9	protein_coding	5393
ENSG00000164934	6.98729	6.66019	8.85518	8.40526	9.05086	5.88352	9.93064	8.94991	10.6546	6.26903	0.514632	5.45286e-05	0.001941	DCAF13	DDB1 and CUL4 associated factor 13	protein_coding	25879
ENSG00000272540	0.551746	0.386774	0.57499	0.60398	0.961992	0.446979	0.370888	0.974577	0.686543	-0.986805	0.514401	0.151828	0.295744	AL662797.1	novel transcript, antisense to TUBB	antisense	NA
ENSG00000181026	3.04744	2.73624	4.00503	4.30569	4.28509	2.85838	3.72024	3.68841	4.77128	4.47569	0.5144	0.000120386	0.0030656	AEN	apoptosis enhancing nuclease	protein_coding	64782
ENSG00000278291	0.43785	0.380522	0.51744	0.599645	0.939036	0.548188	0.744329	0.640312	0.525456	1.37673	0.514367	0.0313642	0.0979163	AL161772.1	novel transcript, antisense to IL17D	antisense	NA
ENSG00000183207	34.5766	26.7518	34.2571	33.9662	35.2778	17.8406	37.1633	35.4901	42.6506	6.95617	0.514263	0.00535376	0.029485	RUVBL2	RuvB like AAA ATPase 2	protein_coding	10856
ENSG00000165288	4.23342	5.04024	6.39164	6.13397	5.67393	3.66092	5.84341	6.77613	5.89918	6.12692	0.51413	8.84228e-05	0.00256369	BRWD3	bromodomain and WD repeat domain containing 3	protein_coding	254065
ENSG00000263766	0.201999	0.296272	0.52053	0.355023	0.34213	0.317934	0.314774	0.368269	0.427293	-1.15409	0.514072	0.101371	0.223287	AC025682.1	novel transcript, antisense to NPEPPS	antisense	NA
ENSG00000269821	0.0541904	0.0780262	0.074494	0.134969	0.0608414	0.0595002	0.0753464	0.091282	0.137118	2.85313	0.513605	0.0745808	0.180027	KCNQ1OT1	KCNQ1 opposite strand/antisense transcript 1	antisense	10984
ENSG00000227173	0.406522	0.638838	1.07563	0.360244	0.676242	0.399902	0.784313	0.373685	1.22847	-2.00524	0.513502	0.285013	0.454484	MYL6P3	myosin light chain 6 pseudogene 3	processed_pseudogene	NA
ENSG00000171962	0.0410609	0.0815537	0.0578648	0.0778269	0.057955	0.0201961	0.0604305	0.0477044	0.0609524	-1.30895	0.513376	0.185377	0.338759	DRC3	dynein regulatory complex subunit 3	protein_coding	83450
ENSG00000197785	18.058	15.1972	19.7686	20.0892	20.5263	12.0946	21.8341	19.2694	27.2398	5.9069	0.513332	0.00133095	0.0125131	ATAD3A	ATPase family, AAA domain containing 3A	protein_coding	55210
ENSG00000197467	0.605049	0.464806	0.511253	0.515404	0.44203	0.134128	0.398386	0.447812	0.597718	1.27617	0.513102	0.196161	0.352023	COL13A1	collagen type XIII alpha 1 chain	protein_coding	1305
ENSG00000274943	0.287051	0.526273	0.462313	0.830953	0.668505	0.169425	0.357849	0.369409	0.191749	-2.42435	0.51307	0.3007	0.471963	AC079684.1	novel transcript, sense intronic to PPHLN1	sense_intronic	NA
ENSG00000103064	3.31292	3.13997	4.4517	4.45738	4.77398	3.29799	4.54425	3.91453	5.93378	5.00897	0.513056	0.000369158	0.00599999	SLC7A6	solute carrier family 7 member 6	protein_coding	9057
ENSG00000140025	0.8673	0.598362	0.691119	0.746698	0.80934	0.28241	0.665554	0.758352	0.888208	2.58295	0.512994	0.0631428	0.160387	EFCAB11	EF-hand calcium binding domain 11	protein_coding	90141
ENSG00000202343	1.48671	0.340713	1.34687	1.15278	2.3607	1.27969	2.12368	0.398597	1.2414	-2.46184	0.512555	0.378255	0.549233	RF00410		snoRNA	NA
ENSG00000279089	0.179592	0.243367	0.33326	0.484362	0.33063	0.19203	0.235243	0.217721	0.217332	-0.403954	0.512311	0.150466	0.29404	AC005839.1	TEC	TEC	NA
ENSG00000188266	0.290139	0.157163	0.378785	0.299962	0.335056	0.268116	0.292282	0.301724	0.35728	0.851382	0.512079	0.0280947	0.0907581	HYKK	hydroxylysine kinase	protein_coding	123688
ENSG00000163644	2.76233	2.56456	3.48059	3.52191	3.28382	1.97507	3.90572	3.33861	3.13434	5.05845	0.512063	0.00048834	0.00697805	PPM1K	protein phosphatase, Mg2+/Mn2+ dependent 1K	protein_coding	152926
ENSG00000160447	0.468314	0.408856	0.508818	0.445742	0.385581	0.219375	0.486515	0.438457	0.827599	0.620138	0.511757	0.0895503	0.204362	PKN3	protein kinase N3	protein_coding	29941
ENSG00000283078	0.546075	0.42907	0.402051	0.370998	0.280773	0.0460441	0.356588	0.23425	0.347406	-1.15409	0.511605	0.39335	0.563603	AL137077.2	novel transcript	lincRNA	NA
ENSG00000263740	12.6717	14.8124	15.2722	20.3105	22.8668	12.1307	22.706	11.2181	25.5644	2.11583	0.511591	0.0492811	0.134926	RN7SL4P	RNA, 7SL, cytoplasmic 4, pseudogene	misc_RNA	NA
ENSG00000275549	0.0589964	0.121683	0.142526	0.213478	0.124905	0.0725445	0.199191	0.0316347	0.0985236	-2.40558	0.511492	0.427451	0.595186	STPG3-AS1	STPG3 antisense RNA 1	antisense	100129722
ENSG00000218890	2.20519	1.85043	2.93689	2.24477	2.80124	1.6353	2.51998	2.56501	3.0972	1.85981	0.510819	0.00506499	0.0286045	NUFIP1P	NUFIP1P, FMR1 interacting protein 1 pseudogene	processed_pseudogene	NA
ENSG00000273983	0.104057	0.0858496	0.0502772	0.0537901	0.132183	0.0102363	0.0324305	0.0781158	0.150605	-2.37518	0.51081	0.444705	0.610556	HIST1H3G	histone cluster 1 H3 family member g	protein_coding	8355
ENSG00000197557	0.390495	0.315623	0.598484	0.59472	0.604497	0.404787	0.510361	0.328717	0.556292	1.58065	0.510806	0.0305761	0.0962369	TTC30A	tetratricopeptide repeat domain 30A	protein_coding	92104
ENSG00000274292	0.192468	0.141147	0.294483	0.179086	0.244491	0.179867	0.239939	0.24769	0.257137	-0.714749	0.510547	0.0819068	0.192113	AC084018.2	novel transcript	lincRNA	NA
ENSG00000105497	0.939621	0.867561	1.22103	1.06963	1.17421	0.660704	1.24044	1.21503	1.04233	2.94743	0.510519	0.00111161	0.0112513	ZNF175	zinc finger protein 175	protein_coding	7728
ENSG00000249637	0.411282	0.502692	0.367998	0.283471	0.29025	0.179815	0.617164	0.735117	1.06842	-1.98423	0.510477	0.332269	0.503584	AC008438.1	novel transcript	antisense	NA
ENSG00000260796	0.185839	0.340713	0.411544	0.672456	0.295087	0.0914061	0.579185	0.348772	0	-3.4277	0.510437	0.583809	0.727354	AC145285.3	novel transcript, antisense to ATXN2L	antisense	NA
ENSG00000135966	3.12506	2.58897	3.88922	3.87444	3.60886	2.62619	3.80642	4.00107	4.54904	4.43717	0.510303	7.6794e-05	0.00233184	TGFBRAP1	transforming growth factor beta receptor associated protein 1	protein_coding	9392
ENSG00000139354	3.21767	2.29339	2.96553	3.10152	2.31634	1.21601	2.77155	3.54173	3.22902	4.21405	0.510162	0.0427576	0.121712	GAS2L3	growth arrest specific 2 like 3	protein_coding	283431
ENSG00000054967	1.38497	1.27687	1.90462	2.14984	2.13404	1.35851	1.77273	1.42996	2.1693	3.43674	0.51007	0.00237184	0.0178619	RELT	RELT, TNF receptor	protein_coding	84957
ENSG00000165271	3.581	3.20089	4.32385	4.60254	5.21624	3.05466	4.43509	3.60802	6.22853	4.66937	0.510023	0.003252	0.0216993	NOL6	nucleolar protein 6	protein_coding	65083
ENSG00000271327	0.151033	0.199984	0.135138	0.173496	0.124351	0.0165081	0.348673	0.0359937	0.0934162	-2.58595	0.509969	0.496704	0.656912	AC010201.2	novel transcript	lincRNA	NA
[truncated: 15,977 more rows]
